# Supplementary material for: Integrated analysis of microRNA and mRNA expression profiles in splenomegaly induced by non-cirrhotic portal hypertension in rats
Source: Sci Rep. 2018 Dec 20;8:17983. doi: 10.1038/s41598-018-36297-0 (PMC6301948; doi:10.1038/s41598-018-36297-0)
Supplement: Supplementary file 4 — Supplementary Table S4 [file 41598_2018_36297_MOESM4_ESM.xlsx]

## Sheet: Title & authors
Integrated analysis of microRNA and mRNA expression profiles in splenomegaly induced by non-cirrhotic portal hypertension in rats.
Junji Saruwatari1, *, Chao Dong1, 2, *, Teruo Utsumi3, Masatake Tanaka1, Matthew McConnell1, Yasuko Iwakiri1, #.
1. Section of Digestive Diseases, Yale University School of Medicine, New Haven, CT. USA
2. Department of General Surgery, Xiangya Hospital, Central South University, Changsha, China
3. VA CT Healthcare System, West Haven, CT
* Equal contributions.
# Correspondence

## Sheet: Up targets & down miRNA raw
Supplementary Table S4. Up-regulated target genes of the down-regulated miRNAs in the spleens of PPVL rats.
Up-regulated target gene	Fold Change	P-valuea		Down-regulated mRNA	Computational Predictions (method|target-site|start|stop|scoreb)
Abca8a	1.46	0.0018		rno-mir-874-5p	Targetscan|7mer-m8|499|505|-0.565827175028586|
				rno-mir-18a-5p	Targetscan|8mer|500|506|-0.563650252739716|
				rno-mir-130b-3p	Miranda|Offset 3-8 6mer|366|386|1.66796980401438|
				rno-mir-34b-3p	Targetscan|7mer-1A|109|115|-0.567270204586908|
				rno-mir-3564	Miranda|N/A|454|476|1.82768530576562|
Abhd14b	1.2	0.0166		rno-mir-582-3p	Targetscan|7mer-m8|90|96|-0.56633826463419| Miranda|7mer-m8|78|97|1.84365685594074|
				rno-mir-582-3p	Targetscan|7mer-1A|483|489|-0.567021846981685|
				rno-mir-1224	Miranda|N/A|743|764|1.6839413541895|
Acpp	1.31	0.0013		rno-mir-551b-3p	Rnahybrid|Offset 1-7 7mer-m8|123|129|-0.562079019548138|
Actn2	1.23	0.0192		rno-mir-770-3p	Rnahybrid|Offset 1-7 8mer|40|47|-0.566970690106474|
Acy3	1.23	0.0162		rno-mir-1188-3p	Rnahybrid|Offset 1-7 7mer-m8|72|80|-0.563962768061993|
				rno-mir-874-5p	Rnahybrid|Offset 1-7 7mer-m8|72|78|-0.565018008382063|
Adam8	1.25	0.0039		rno-mir-1188-3p	Microtar|7mer-m8|69|74|-0.56410657589977| Rnahybrid|Offset 1-7 7mer-m8|67|74|-0.560661384754594|
				rno-mir-874-5p	Rnahybrid|Offset 1-6 7mer-1A|17|22|-0.562827190844542|
				rno-mir-6318	Rnahybrid|7mer-m8|92|98|-0.563738367782033| Miranda|Offset 3-8 6mer|80|100|1.82768530576562|
				rno-mir-141-3p	Miranda|7mer-m8|97|118|1.85962840611586| Microtar|7mer-m8|112|117|-0.550186379686039|
				rno-mir-664-1-5p	Rnahybrid|Offset 1-7 7mer-m8|1|8|-0.563447941113648| Microtar|8mer|2|7|-0.558357776129736|
				rno-mir-147	Microtar|8mer|105|110|-0.543363141792624|
Adamts12	1.22	0.0257		rno-mir-409a-3p	Microtar|7mer-m8|3369|3374|-0.567417813653627|
				rno-mir-409a-3p	Microtar|7mer-m8|3508|3513|-0.559607486044739|
				rno-mir-770-3p	Microtar|8mer|98|103|-0.563634440905043|
				rno-mir-1224	Microtar|8mer|1892|1897|-0.562677840878854|
				rno-mir-1224	Microtar|7mer-m8|2948|2953|-0.567947510115185|
				rno-mir-1224	Microtar|Offset 1-7 7mer-m8|3127|3132|-0.555314572930918|
				rno-mir-130b-3p	Miranda|N/A|1868|1889|1.6839413541895|
				rno-mir-1188-3p	Microtar|7mer-m8|25|30|-0.566682723056817|
				rno-mir-1188-3p	Microtar|7mer-m8|3208|3213|-0.565086015242709|
				rno-mir-1188-3p	Miranda|7mer-m8|2249|2265|1.66796980401438|
				rno-mir-18a-5p	Microtar|7mer-m8|1723|1728|-0.565122765779662| Miranda|N/A|1707|1729|1.77977065524025|
				rno-mir-18a-5p	Microtar|7mer-m8|3268|3273|-0.566577965659218|
				rno-mir-18a-5p	Microtar|7mer-m8|3286|3291|-0.565165202188477|
				rno-mir-146b-3p	Microtar|7mer-m8|3159|3164|-0.564828442053035|
				rno-mir-146b-3p	Microtar|7mer-m8|3212|3217|-0.556297206583892|
				rno-mir-141-3p	Miranda|7mer-m8|2434|2454|1.6839413541895|
				rno-mir-6318	Microtar|7mer-m8|1328|1333|-0.567096945210608|
				rno-mir-219b	Miranda|7mer-m8|2335|2356|1.74782755489|
				rno-mir-147	Microtar|7mer-m8|3504|3509|-0.565068638196119|
				rno-mir-147	Microtar|8mer|87|92|-0.560756878653091|
				rno-mir-223-5p	Microtar|7mer-m8|3234|3239|-0.559231531725166|
				rno-mir-223-5p	Miranda|8mer|1817|1839|1.74782755489|
				rno-mir-664-1-5p	Microtar|7mer-m8|3424|3429|-0.566067514915621|
				rno-mir-3564	Miranda|8mer|3033|3053|1.66796980401438| Microtar|7mer-m8|3047|3052|-0.567648394923505|
				rno-mir-3564	Microtar|7mer-m8|3117|3122|-0.561153899447345|
				rno-mir-3564	Microtar|Offset 1-7 8mer|3126|3131|-0.567562947130068|
				rno-mir-3564	Microtar|Offset 1-7 7mer-m8|3158|3163|-0.562293357751488|
				rno-mir-3564	Microtar|7mer-m8|3210|3215|-0.562008489182565|
				rno-mir-3564	Microtar|7mer-m8|3270|3275|-0.56250692932043| Microtar|Offset 1-7 8mer|3273|3278|-0.567562947130068|
				rno-mir-3564	Microtar|7mer-m8|3288|3293|-0.562008489182565| Microtar|Offset 1-7 8mer|3290|3295|-0.567562947130068|
				rno-mir-3564	Microtar|7mer-m8|3335|3340|-0.563005465287596|
Adamts16	1.58	0.0113		rno-mir-6318	Rnahybrid|Offset 1-7 8mer|1|8|-0.562694387404836|
Adamts2	1.36	0.0352		rno-mir-874-5p	Miranda|Offset 3-8 6mer|145|165|1.71588445453975| Rnahybrid|8mer|156|163|-0.567002569320624|
				rno-mir-20b-3p	Microtar|7mer-m8|77|82|-0.567213936815641|
				rno-mir-18a-5p	Microtar|7mer-m8|186|191|-0.566916865982384|
				rno-mir-3564	Microtar|Offset 1-7 8mer|189|194|-0.563667198554452| Microtar|7mer-m8|188|193|-0.549194099216759|
Adamtsl4	1.26	0.0048		rno-mir-582-3p	Targetscan|7mer-m8|175|181|-0.566937197765757|
				rno-mir-664-1-5p	Rnahybrid|7mer-m8|477|484|-0.560683425493836|
Adap2	1.21	0.0481		rno-mir-20b-3p	Miranda|Offset 3-8 6mer|229|251|1.84365685594074|
				rno-mir-1224	Microtar|8mer|236|241|-0.5591616402216| Miranda|7mer-m8|222|242|1.71588445453975|
				rno-mir-147	Microtar|8mer|350|355|-0.567156263547959|
				rno-mir-146b-3p	Microtar|7mer-m8|159|164|-0.563063841303487|
				rno-mir-3564	Miranda|8mer|165|186|1.82768530576562| Microtar|7mer-m8|180|185|-0.562725995102632|
Adarb1	1.46	0.0024		rno-mir-1188-3p	Miranda|8mer|1374|1390|1.73185600471488|
				rno-mir-1188-3p	Miranda|N/A|2556|2572|1.71588445453975|
				rno-mir-1188-3p	Miranda|8mer|961|977|1.69991290436463|
				rno-mir-1188-3p	Miranda|7mer-m8|2301|2317|1.66796980401438|
				rno-mir-1224	Miranda|N/A|3071|3091|1.6839413541895|
				rno-mir-770-3p	Miranda|7mer-m8|1786|1802|1.82768530576562|
				rno-mir-770-3p	Miranda|7mer-m8|2144|2159|1.71588445453975|
				rno-mir-582-3p	Miranda|6mer|2873|2893|1.74782755489|
				rno-mir-582-3p	Miranda|N/A|984|1004|1.69991290436463|
				rno-mir-874-5p	Miranda|7mer-m8|577|596|1.92351460681636|
				rno-mir-874-5p	Miranda|N/A|1162|1183|1.74782755489|
				rno-mir-874-5p	Miranda|N/A|3278|3300|1.69991290436463|
				rno-mir-1949	Miranda|7mer-m8|1155|1174|1.84365685594074|
				rno-mir-141-3p	Miranda|7mer-m8|3721|3742|1.66796980401438|
				rno-mir-223-5p	Miranda|8mer|2950|2972|1.76379910506512|
				rno-mir-223-5p	Miranda|N/A|1966|1991|1.66796980401438|
				rno-mir-146b-3p	Miranda|7mer-m8|1705|1721|1.81171375559049|
				rno-mir-3564	Miranda|7mer-m8|262|282|1.74782755489| Targetscan|7mer-m8|275|281|-0.565954947429987|
Adcy5	1.31	0.0318		rno-mir-20b-3p	Miranda|Offset 3-8 6mer|254|275|1.85962840611586|
				rno-mir-770-3p	Miranda|7mer-m8|152|168|1.6839413541895| Rnahybrid|Offset 1-7 7mer-m8|159|167|-0.562419628827173|
				rno-mir-6318	Miranda|Offset 3-8 6mer|61|84|1.84365685594074|
				rno-mir-6318	Miranda|8mer|544|565|1.69991290436463|
				rno-mir-3584-3p	Miranda|Offset 3-8 6mer|451|469|1.66796980401438|
				rno-mir-219b	Targetscan|7mer-m8|190|196|-0.567344472295222|
				rno-mir-219b	Targetscan|7mer-m8|335|341|-0.568478452357656|
Adh6a	1.17	0.0224		rno-mir-1188-3p	Microtar|7mer-m8|37|42|-0.565676818855237|
				rno-mir-223-5p	Microtar|7mer-m8|180|185|-0.554527766454641|
Adipoq	1.59	0.0177		rno-mir-130b-3p	Microtar|7mer-m8|345|350|-0.553979894368984|
				rno-mir-130b-3p	Microtar|7mer-m8|82|87|-0.554778982967345| Microtar|Offset 1-7 7mer-m8|83|88|-0.564767622389968|
				rno-mir-1224	Microtar|Offset 1-7 7mer-m8|239|244|-0.549929876590226|
				rno-mir-18a-5p	Microtar|Offset 1-7 7mer-m8|260|265|-0.565495302187497|
				rno-mir-18a-5p	Microtar|Offset 1-7 7mer-m8|298|303|-0.562346814529925|
				rno-mir-18a-5p	Microtar|7mer-m8|443|448|-0.558535491568534| Miranda|N/A|428|449|1.81171375559049|
				rno-mir-18a-5p	Microtar|Offset 1-7 7mer-m8|92|97|-0.565279877918735|
				rno-mir-770-3p	Rnahybrid|Offset 1-7 7mer-m8|468|475|-0.560934546177239| Microtar|8mer|470|475|-0.558398599411983| Miranda|7mer-m8|460|476|1.66796980401438|
				rno-mir-409a-3p	Microtar|7mer-m8|272|277|-0.561893014874799|
				rno-mir-409a-3p	Microtar|7mer-m8|567|572|-0.561607156069764|
				rno-mir-20b-3p	Microtar|Offset 1-7 7mer-m8|270|275|-0.56681528692327| Microtar|7mer-m8|269|274|-0.547670397358502|
				rno-mir-146b-3p	Miranda|N/A|156|176|1.6839413541895| Microtar|7mer-m8|170|175|-0.548072976252216|
				rno-mir-146b-3p	Microtar|7mer-m8|193|198|-0.555099084775955| Miranda|7mer-m8|179|199|1.74782755489|
				rno-mir-219b	Microtar|Offset 1-7 7mer-m8|376|381|-0.566965132007013|
				rno-mir-141-3p	Microtar|Offset 1-7 8mer|108|113|-0.565483483240367|
				rno-mir-223-5p	Microtar|7mer-m8|510|515|-0.560855439089222|
				rno-mir-3584-3p	Microtar|7mer-m8|387|392|-0.557649996883725| Miranda|N/A|375|393|1.66796980401438|
				rno-mir-664-1-5p	Microtar|8mer|552|557|-0.559732990486015| Rnahybrid|Offset 1-7 7mer-m8|546|553|-0.560185943648981| Microtar|8mer|548|553|-0.553877884078015| Miranda|7mer-m8|534|554|1.89157150646611| Microtar|8mer|556|561|-0.559699514116848|
				rno-mir-664-1-5p	Microtar|7mer-m8|173|178|-0.560452333134352|
				rno-mir-664-1-5p	Microtar|8mer|352|357|-0.564132673412756|
				rno-mir-664-1-5p	Microtar|8mer|381|386|-0.552087920506789|
				rno-mir-664-1-5p	Microtar|8mer|423|428|-0.557407676524468|
				rno-mir-664-1-5p	Microtar|8mer|449|454|-0.552054444137622|
				rno-mir-3564	Microtar|Offset 1-7 7mer-m8|217|222|-0.560586142781719|
				rno-mir-3564	Microtar|7mer-m8|237|242|-0.559916998715582| Microtar|Offset 1-7 8mer|238|243|-0.565136389511961|
Ajuba	1.2	0.0137		rno-mir-1224	Microtar|8mer|1030|1035|-0.565145461352461|
				rno-mir-1224	Microtar|Offset 1-7 7mer-m8|382|387|-0.561992725262542|
				rno-mir-1224	Microtar|7mer-m8|571|576|-0.564690575631923|
				rno-mir-20b-3p	Microtar|7mer-m8|2|7|-0.55924100285442|
				rno-mir-18a-5p	Microtar|7mer-m8|1028|1033|-0.56610394602157|
				rno-mir-18a-5p	Microtar|7mer-m8|1147|1152|-0.557600133704078|
				rno-mir-18a-5p	Microtar|7mer-m8|1187|1192|-0.562823661131953|
				rno-mir-18a-5p	Microtar|7mer-m8|244|249|-0.563880834009595|
				rno-mir-18a-5p	Microtar|7mer-m8|513|518|-0.562201808825885|
				rno-mir-18a-5p	Targetscan|7mer-m8|276|282|-0.567687860623988|
				rno-mir-874-5p	Miranda|7mer-m8|549|569|1.66796980401438| Rnahybrid|Offset 1-7 7mer-m8|561|568|-0.560553528876262| Microtar|7mer-m8|563|568|-0.557475395897211|
				rno-mir-770-3p	Microtar|7mer-m8|565|570|-0.565420315759425|
				rno-mir-770-3p	Microtar|8mer|669|674|-0.563978755583718|
				rno-mir-219b	Microtar|7mer-m8|1185|1190|-0.557039452435181|
				rno-mir-219b	Microtar|7mer-m8|308|313|-0.56444042921308|
				rno-mir-223-5p	Microtar|7mer-m8|1156|1161|-0.56273038727893|
				rno-mir-223-5p	Microtar|7mer-m8|676|681|-0.561766520197412|
				rno-mir-664-1-5p	Microtar|8mer|270|275|-0.5603928550815|
				rno-mir-664-1-5p	Microtar|8mer|42|47|-0.555546160408457| Microtar|7mer-m8|46|51|-0.564016129011128|
				rno-mir-664-1-5p	Microtar|8mer|434|439|-0.559734060579876|
				rno-mir-664-1-5p	Microtar|7mer-m8|575|580|-0.567357073848311|
				rno-mir-664-1-5p	Microtar|7mer-m8|691|696|-0.556534336189342|
				rno-mir-664-1-5p	Microtar|8mer|907|912|-0.567513930442581|
				rno-mir-146b-3p	Microtar|Offset 1-7 7mer-m8|1181|1186|-0.559545851832613|
				rno-mir-146b-3p	Microtar|7mer-m8|39|44|-0.55287966219207|
				rno-mir-146b-3p	Microtar|7mer-m8|431|436|-0.56569445144663|
				rno-mir-146b-3p	Microtar|7mer-m8|572|577|-0.562337806575626|
				rno-mir-146b-3p	Microtar|7mer-m8|779|784|-0.555875525716169| Miranda|7mer-m8|764|785|1.87559995629099|
				rno-mir-146b-3p	Microtar|Offset 1-7 7mer-m8|866|871|-0.562808392329986|
				rno-mir-146b-3p	Microtar|Offset 1-7 7mer-m8|90|95|-0.567043344688221| Microtar|7mer-m8|89|94|-0.55857337608555|
				rno-mir-146b-3p	Microtar|7mer-m8|986|991|-0.564549419071475|
				rno-mir-147	Microtar|7mer-m8|389|394|-0.56248870578168|
				rno-mir-147	Microtar|8mer|730|735|-0.5615830709721|
				rno-mir-6318	Microtar|7mer-m8|1183|1188|-0.560052948550673|
				rno-mir-6318	Microtar|7mer-m8|759|764|-0.56183289795994|
				rno-mir-3564	Microtar|7mer-m8|429|434|-0.558855705177995|
				rno-mir-3564	Microtar|7mer-m8|536|541|-0.564376894386484|
				rno-mir-3564	Microtar|Offset 1-7 8mer|755|760|-0.561867268735916|
				rno-mir-3564	Microtar|7mer-m8|809|814|-0.557632252491481|
Akap12	1.16	0.0438		rno-mir-130b-3p	Miranda|N/A|800|821|1.77977065524025|
				rno-mir-551b-3p	Targetscan|7mer-1A|980|986|-0.564498342054015|
				rno-mir-551b-3p	Targetscan|7mer-m8|218|224|-0.566026819405775|
				rno-mir-1188-3p	Targetscan|7mer-1A|470|476|-0.567126460635332|
Alpk1	1.11	0.0487		rno-mir-1188-3p	Rnahybrid|8mer|11|18|-0.566869701994717| Miranda|Offset 3-8 6mer|4|20|1.69991290436463|
				rno-mir-551b-3p	Rnahybrid|7mer-m8|4|11|-0.560320104670452|
				rno-mir-664-1-5p	Rnahybrid|Offset 1-7 7mer-m8|96|104|-0.56407646952769|
				rno-mir-223-5p	Miranda|8mer|106|127|1.77977065524025|
				rno-mir-6318	Rnahybrid|Offset 1-6 7mer-1A|51|56|-0.564338993897918|
Alpl	1.17	0.0274		rno-mir-18a-5p	Microtar|7mer-m8|263|268|-0.550762569330156| Miranda|8mer|241|269|1.73185600471488|
				rno-mir-1188-3p	Microtar|7mer-m8|215|220|-0.566134850971159|
				rno-mir-551b-3p	Miranda|Offset 3-8 6mer|140|162|1.66796980401438|
				rno-mir-770-3p	Rnahybrid|Offset 1-7 7mer-m8|86|93|-0.561844078045062| Miranda|7mer-m8|77|94|1.69991290436463|
				rno-mir-770-3p	Microtar|8mer|2|7|-0.558416998637785|
				rno-mir-223-5p	Microtar|7mer-m8|282|287|-0.561861119689099|
				rno-let-7i-3p	Microtar|Offset 1-7 7mer-m8|247|252|-0.564225340346872|
				rno-mir-147	Microtar|8mer|246|251|-0.548107011625639|
				rno-mir-6318	Miranda|8mer|79|98|1.73185600471488| Microtar|8mer|92|97|-0.561350637002402|
				rno-mir-664-1-5p	Microtar|7mer-m8|500|505|-0.566010097192741| Rnahybrid|Offset 1-7 7mer-m8|497|505|-0.564127067398644|
				rno-mir-3564	Microtar|Offset 1-7 8mer|272|277|-0.565308802396102| Microtar|7mer-m8|270|275|-0.562870968863572|
				rno-mir-3564	Microtar|7mer-m8|624|629|-0.561969279026885|
Anks1a	1.14	0.0432		rno-mir-1188-3p	Miranda|8mer|57|73|1.69991290436463|
				rno-mir-20b-3p	Miranda|8mer|2010|2031|1.89157150646611|
				rno-mir-20b-3p	Miranda|7mer-m8|1801|1822|1.81171375559049|
				rno-mir-770-3p	Miranda|7mer-m8|84|100|1.74782755489|
				rno-mir-6318	Miranda|N/A|1094|1118|1.82768530576562|
Apba2	1.15	0.0183		rno-mir-770-3p	Microtar|8mer|49|54|-0.552544131865991| Rnahybrid|Offset 1-7 7mer-m8|47|54|-0.566675567802338|
				rno-mir-1188-3p	Rnahybrid|Offset 3-9 8mer|56|62|-0.560445018164372|
				rno-mir-1188-3p	Microtar|7mer-m8|196|201|-0.564973495671725|
				rno-mir-1224	Microtar|7mer-m8|148|153|-0.560928061727868|
				rno-mir-874-5p	Microtar|7mer-m8|194|199|-0.559803999998093|
				rno-mir-6318	Microtar|8mer|33|38|-0.543824416133232| Miranda|7mer-m8|21|39|1.79574220541537| Rnahybrid|Offset 1-7 7mer-m8|31|38|-0.56396525962382| Targetscan|7mer-m8|32|38|-0.566130634481913|
				rno-mir-146b-3p	Microtar|Offset 1-7 7mer-m8|228|233|-0.563550909697627|
Apc2	1.26	0.0181		rno-mir-770-3p	Microtar|Offset 1-7 7mer-m8|10|15|-0.567601502452191| Microtar|7mer-m8|9|14|-0.549033121962544|
				rno-mir-770-3p	Microtar|8mer|1781|1786|-0.562625214621027|
				rno-mir-770-3p	Microtar|8mer|669|674|-0.566442798430086|
				rno-mir-770-3p	Microtar|8mer|727|732|-0.562194366083503|
				rno-mir-874-5p	Microtar|7mer-m8|1329|1334|-0.561287469521459|
				rno-mir-874-5p	Microtar|7mer-m8|274|279|-0.558257299107584|
				rno-mir-18a-5p	Microtar|7mer-m8|1299|1304|-0.562354416987808|
				rno-mir-18a-5p	Microtar|7mer-m8|134|139|-0.561733235486847| Miranda|8mer|118|140|1.82768530576562|
				rno-mir-18a-5p	Targetscan|8mer|2041|2047|-0.566686444428007|
				rno-mir-20b-3p	Microtar|7mer-m8|183|188|-0.566988242840116|
				rno-mir-20b-3p	Microtar|7mer-m8|59|64|-0.563463018257013|
				rno-mir-1188-3p	Microtar|7mer-m8|327|332|-0.567542216057941|
				rno-mir-1188-3p	Miranda|7mer-m8|362|378|1.89157150646611| Microtar|7mer-m8|372|377|-0.562060732123188|
				rno-mir-1188-3p	Microtar|7mer-m8|928|933|-0.564437442533198|
				rno-mir-1188-3p	Miranda|Offset 3-8 6mer|853|869|1.74782755489|
				rno-mir-1224	Microtar|8mer|1895|1900|-0.566837934581418|
				rno-mir-1224	Microtar|Offset 1-7 7mer-m8|2709|2714|-0.560981582392505|
				rno-mir-1224	Microtar|Offset 1-7 7mer-m8|31|36|-0.565861961064867|
				rno-mir-1224	Targetscan|7mer-m8|1917|1923|-0.565364000073507|
				rno-mir-147	Microtar|8mer|2666|2671|-0.556673911566323|
				rno-mir-219b	Microtar|Offset 1-7 7mer-m8|2736|2741|-0.567495946477083|
				rno-mir-664-1-5p	Microtar|8mer|2088|2093|-0.567566349070255|
				rno-mir-664-1-5p	Microtar|7mer-m8|2741|2746|-0.564142815347117|
				rno-mir-664-1-5p	Microtar|7mer-m8|75|80|-0.567318806014091|
				rno-mir-664-1-5p	Microtar|7mer-m8|761|766|-0.564346788014404|
				rno-mir-664-1-5p	Miranda|7mer-m8|1738|1757|2.11517320891784|
				rno-mir-6318	Microtar|7mer-m8|317|322|-0.557254046183334|
				rno-mir-6318	Miranda|7mer-m8|656|679|1.93948615699148| Microtar|8mer|673|678|-0.549507445059644|
				rno-mir-6318	Microtar|Offset 1-7 7mer-m8|682|687|-0.567844110299351|
				rno-mir-6318	Microtar|7mer-m8|893|898|-0.551741545498141| Microtar|Offset 1-7 7mer-m8|894|899|-0.567844110299351|
				rno-mir-6318	Microtar|7mer-m8|942|947|-0.559241466029375|
				rno-mir-3564	Microtar|7mer-m8|1318|1323|-0.565949277529674|
				rno-mir-3564	Microtar|7mer-m8|216|221|-0.564652675143358|
				rno-mir-3564	Targetscan|7mer-1A|2068|2074|-0.56870045690509|
				rno-mir-223-5p	Microtar|7mer-m8|2094|2099|-0.566761287112128|
				rno-mir-3584-3p	Microtar|7mer-m8|271|276|-0.563004139648932|
				rno-mir-146b-3p	Microtar|7mer-m8|1896|1901|-0.565963859554984|
Aph1b	1.2	0.0361		rno-mir-874-5p	Microtar|7mer-m8|276|281|-0.55003961711148|
				rno-mir-1188-3p	Microtar|7mer-m8|224|229|-0.56147361793875|
				rno-mir-1188-3p	Microtar|7mer-m8|89|94|-0.562459653531912|
				rno-mir-770-3p	Rnahybrid|7mer-m8|54|61|-0.56276316089989|
				rno-mir-770-3p	Microtar|8mer|278|283|-0.552891401281449|
				rno-mir-20b-3p	Microtar|7mer-m8|157|162|-0.56421599699002|
				rno-mir-664-1-5p	Microtar|7mer-m8|177|182|-0.567868946059873|
				rno-mir-6318	Rnahybrid|7mer-m8|52|59|-0.561723796300693|
				rno-mir-147	Microtar|8mer|181|186|-0.567869872409783|
				rno-mir-147	Microtar|7mer-m8|33|38|-0.567869872409783|
Apln	1.11	0.0425		rno-mir-770-3p	Targetscan|7mer-1A|639|645|-0.567891497888721|
				rno-mir-130b-3p	Miranda|Offset 3-8 6mer|90|110|1.71588445453975|
				rno-mir-6318	Miranda|N/A|268|288|1.81171375559049|
				rno-mir-3564	Miranda|N/A|325|345|1.84365685594074|
				rno-mir-147	Miranda|N/A|372|392|1.6839413541895|
Aplnr	1.25	0.0467		rno-mir-1188-3p	Targetscan|7mer-m8|1732|1738|-0.565483786699821| Miranda|7mer-m8|1723|1739|1.66796980401438|
				rno-mir-20b-3p	Miranda|N/A|1069|1088|1.66796980401438|
				rno-mir-1224	Targetscan|7mer-1A|2108|2114|-0.567564879687639|
				rno-mir-874-5p	Miranda|6mer|16|37|1.71588445453975|
				rno-mir-874-5p	Miranda|Offset 3-8 6mer|1982|2001|1.6839413541895|
				rno-mir-18a-5p	Targetscan|7mer-1A|1996|2002|-0.566894074580284|
				rno-mir-6318	Miranda|N/A|52|75|1.76379910506512|
				rno-mir-6318	Miranda|N/A|490|516|1.6839413541895|
				rno-mir-3564	Miranda|8mer|1602|1627|1.87559995629099|
Appl2	1.26	0.0177		rno-mir-874-5p	Microtar|7mer-m8|592|597|-0.567397593671105|
				rno-mir-1949	Miranda|N/A|708|731|1.73185600471488|
				rno-mir-409a-3p	Microtar|7mer-m8|816|821|-0.560914901170524|
				rno-mir-1224	Microtar|7mer-m8|228|233|-0.558433066017261|
				rno-mir-1224	Targetscan|7mer-1A|654|660|-0.566782273729058|
				rno-mir-219b	Microtar|7mer-m8|9|14|-0.566269203651232|
				rno-mir-664-1-5p	Microtar|8mer|780|785|-0.562752939107778|
				rno-mir-146b-3p	Miranda|N/A|295|316|1.6839413541895| Microtar|7mer-m8|310|315|-0.561843471126156|
Ar	1.27	0.048		rno-mir-20b-3p	Pita|8mer|83|89|-0.552075670327804|
				rno-mir-130b-3p	Pita|8mer|322|328|-0.552075670327804|
				rno-mir-130b-3p	Targetscan|7mer-1A|72|78|-0.565903838469426|
				rno-mir-18a-5p	Microtar|7mer-m8|248|253|-0.567821622356704|
				rno-mir-18a-5p	Microtar|7mer-m8|395|400|-0.562181908274366|
				rno-mir-18a-5p	Microtar|7mer-m8|90|95|-0.556594245474049|
				rno-mir-1188-3p	Microtar|7mer-m8|158|163|-0.564997021765133|
				rno-mir-3564	Microtar|Offset 1-7 7mer-m8|152|157|-0.56313988185387| Miranda|N/A|137|157|1.71588445453975| Microtar|7mer-m8|151|156|-0.54771679471176|
				rno-mir-3564	Microtar|7mer-m8|267|272|-0.560107842768625|
				rno-mir-146b-3p	Microtar|Offset 1-7 7mer-m8|154|159|-0.556479905146345| Microtar|7mer-m8|153|158|-0.548768377546841|
Arhgap10	1.18	0.0097		rno-mir-874-5p	Rnahybrid|Offset 1-7 7mer-m8|12|18|-0.567574526503945|
				rno-mir-18a-5p	Rnahybrid|Offset 3-8 7mer-1A|40|45|-0.565207335137839|
				rno-mir-770-3p	Rnahybrid|7mer-m8|13|19|-0.562395543729509|
				rno-mir-664-1-5p	Rnahybrid|7mer-m8|43|49|-0.567613576944123|
				rno-mir-146b-3p	Rnahybrid|Offset 1-7 7mer-m8|1|8|-0.565641633530201|
Arhgap42	1.47	0.0248		rno-mir-664-1-5p	Rnahybrid|Offset 1-7 7mer-m8|86|93|-0.567431054068722| Miranda|7mer-m8|74|94|1.66796980401438|
Arhgap6	1.17	0.0376		rno-mir-147	Microtar|8mer|104|109|-0.56423423650032|
				rno-let-7i-3p	Microtar|8mer|104|109|-0.544125751370386| Microtar|Offset 1-7 7mer-m8|105|110|-0.559658642919949|
				rno-mir-146b-3p	Microtar|7mer-m8|31|36|-0.554764608572188|
Armcx1	1.23	0.0331		rno-mir-18a-5p	Pita|8mer|1100|1106|-0.552075670327804|
				rno-mir-18a-5p	Miranda|N/A|1015|1038|1.66796980401438|
				rno-mir-1224	Microtar|8mer|82|87|-0.554724232493345|
				rno-mir-1224	Microtar|7mer-m8|91|96|-0.564211812443874|
				rno-mir-1224	Miranda|N/A|562|582|1.66796980401438|
				rno-mir-409a-3p	Microtar|7mer-m8|30|35|-0.553219760381499|
				rno-mir-18a-5p	Microtar|7mer-m8|63|68|-0.558068786900867|
				rno-let-7i-3p	Microtar|8mer|95|100|-0.560220569969761|
				rno-mir-664-1-5p	Pita|8mer|1178|1184|-0.55664353367789|
				rno-mir-223-5p	Miranda|N/A|186|208|1.79574220541537|
				rno-mir-3564	Microtar|7mer-m8|35|40|-0.558761504975062|
				rno-mir-146b-3p	Microtar|7mer-m8|75|80|-0.554118655196905|
				rno-mir-147	Microtar|7mer-m8|46|51|-0.562026712721315|
				rno-mir-141-3p	Pita|8mer|497|503|-0.552075670327804|
Arvcf	1.23	0.0426		rno-mir-1188-3p	Rnahybrid|Offset 1-7 7mer-m8|366|374|-0.561793304487055|
				rno-mir-1188-3p	Microtar|7mer-m8|149|154|-0.564607827030466|
				rno-mir-770-3p	Microtar|7mer-m8|13|18|-0.551440801208343|
				rno-mir-770-3p	Microtar|7mer-m8|415|420|-0.55432435279161|
				rno-mir-874-5p	Microtar|7mer-m8|367|372|-0.55690802254879| Miranda|7mer-m8|354|373|1.90754305664124| Rnahybrid|Offset 1-7 7mer-m8|365|372|-0.565313833434407|
				rno-mir-664-1-5p	Microtar|8mer|22|27|-0.561934237445801|
				rno-mir-147	Microtar|8mer|79|84|-0.559598765578343|
				rno-mir-146b-3p	Miranda|7mer-m8|357|380|1.82768530576562|
				rno-mir-3564	Microtar|7mer-m8|545|550|-0.561322942334398| Microtar|Offset 1-7 8mer|547|552|-0.558266466777385|
				rno-mir-223-5p	Microtar|7mer-m8|496|501|-0.552759827651106|
Asic2	1.23	0.0049		rno-mir-770-3p	Miranda|8mer|31|47|1.66796980401438| Rnahybrid|Offset 1-7 8mer|39|46|-0.566765487629824| Microtar|8mer|41|46|-0.548654037219137|
				rno-mir-6318	Microtar|Offset 1-7 7mer-m8|74|79|-0.557971695847353|
				rno-mir-6318	Microtar|8mer|8|13|-0.547169833004463|
				rno-mir-664-1-5p	Microtar|8mer|152|157|-0.55379713192033| Rnahybrid|Offset 1-7 7mer-m8|149|157|-0.561599952900635|
Atat1	1.16	0.0218		rno-mir-770-3p	Rnahybrid|7mer-m8|55|62|-0.566565571736282|
				rno-mir-582-3p	Miranda|Offset 3-8 6mer|40|61|1.84365685594074|
Atp6v0e2	1.22	0.0324		rno-mir-130b-3p	Microtar|Offset 1-7 7mer-m8|1265|1270|-0.567860608910682|
				rno-mir-130b-3p	Microtar|7mer-m8|524|529|-0.567425192509807| Miranda|7mer-m8|507|530|1.95545770716661|
				rno-mir-1224	Microtar|8mer|339|344|-0.564516661422066|
				rno-mir-1224	Microtar|7mer-m8|394|399|-0.563829293817179|
				rno-mir-1224	Microtar|7mer-m8|667|672|-0.563423153267776|
				rno-mir-770-3p	Microtar|8mer|905|910|-0.566053268292865|
				rno-mir-34b-3p	Microtar|7mer-m8|1299|1304|-0.555761840222022|
				rno-mir-6318	Miranda|Offset 3-8 6mer|887|909|1.97142925734173|
				rno-mir-664-1-5p	Microtar|7mer-m8|15|20|-0.5671098981378|
				rno-mir-664-1-5p	Microtar|8mer|194|199|-0.561173608340261| Miranda|7mer-m8|180|200|1.98740080751685|
				rno-mir-3584-3p	Microtar|7mer-m8|1194|1199|-0.566706217207124|
				rno-mir-223-5p	Miranda|7mer-m8|1111|1134|1.79574220541537|
				rno-mir-146b-3p	Miranda|N/A|55|76|1.82768530576562| Microtar|7mer-m8|70|75|-0.539302966107955|
				rno-mir-146b-3p	Targetscan|7mer-m8|720|726|-0.565707388402272| Miranda|7mer-m8|707|727|1.89157150646611|
Bace1	1.27	0.0213		rno-mir-18a-5p	Targetscan|7mer-1A|11|17|-0.568047220502928|
Bcl9	1.22	0.0337		rno-mir-18a-5p	Microtar|Offset 1-7 7mer-m8|124|129|-0.555673948781408|
				rno-mir-18a-5p	Targetscan|7mer-1A|83|89|-0.566933204878213|
				rno-mir-770-3p	Rnahybrid|7mer-m8|43|50|-0.56407646952769|
				rno-mir-874-5p	Microtar|Offset 1-7 7mer-m8|119|124|-0.556339131903102| Rnahybrid|Offset 1-7 7mer-m8|117|123|-0.567032116688448|
				rno-mir-664-1-5p	Microtar|8mer|90|95|-0.566634169544284|
Bdh2	1.25	0.0222		rno-mir-130b-3p	Microtar|Offset 1-7 7mer-m8|182|187|-0.556680172413991|
				rno-mir-770-3p	Rnahybrid|7mer-m8|23|30|-0.567121381682376|
				rno-mir-551b-3p	Rnahybrid|Offset 1-7 7mer-m8|107|114|-0.565931836596883| Microtar|7mer-m8|109|114|-0.553704752474117| Miranda|N/A|93|115|1.84365685594074|
				rno-mir-551b-3p	Targetscan|7mer-m8|185|191|-0.562888409796363|
				rno-mir-664-1-5p	Microtar|8mer|35|40|-0.54637521644015| Rnahybrid|Offset 1-7 7mer-m8|32|40|-0.565875824370419|
				rno-mir-664-1-5p	Microtar|7mer-m8|56|61|-0.565362195288337|
				rno-mir-3564	Microtar|Offset 1-7 7mer-m8|190|195|-0.562677170073747| Microtar|7mer-m8|189|194|-0.55558102630249|
				rno-mir-6318	Rnahybrid|7mer-m8|57|64|-0.563223860264691| Microtar|7mer-m8|60|65|-0.549737882585571|
				rno-mir-6318	Microtar|7mer-m8|77|82|-0.552102837934652|
				rno-mir-146b-3p	Microtar|7mer-m8|191|196|-0.557498906019069|
				rno-mir-146b-3p	Microtar|7mer-m8|32|37|-0.558841410640589| Miranda|7mer-m8|14|38|1.69991290436463|
Bdkrb1	1.27	0.0459		rno-mir-1188-3p	Rnahybrid|Offset 3-9 8mer|83|89|-0.563264603689188|
				rno-mir-1949	Miranda|7mer-m8|103|126|1.84365685594074|
				rno-mir-770-3p	Rnahybrid|Offset 1-7 8mer|31|37|-0.565564458999755|
Bend6	1.21	0.0364		rno-mir-770-3p	Rnahybrid|6mer|111|116|-0.56154566560159|
Bgn	1.33	0.0053		rno-mir-770-3p	Miranda|7mer-m8|907|923|1.66796980401438|
				rno-mir-874-5p	Targetscan|8mer|425|431|-0.562102609527747|
				rno-mir-3564	Targetscan|7mer-m8|233|239|-0.565020611744742|
				rno-mir-3564	Miranda|N/A|576|596|1.71588445453975|
				rno-mir-6318	Targetscan|7mer-m8|320|326|-0.565595587551046|
Bhlhe40	1.24	0.0407		rno-mir-223-5p	Targetscan|7mer-1A|489|495|-0.56703781853186|
				rno-let-7i-3p	Miranda|N/A|547|568|1.6839413541895|
				rno-mir-34b-3p	Miranda|N/A|539|561|1.71588445453975|
				rno-mir-219b	Targetscan|7mer-1A|235|241|-0.567029034179264|
				rno-mir-664-1-5p	Targetscan|7mer-1A|604|610|-0.566303127223804|
Bicc1	1.17	0.0097		rno-mir-1188-3p	Microtar|7mer-m8|164|169|-0.55917898532509|
				rno-mir-1188-3p	Microtar|7mer-m8|254|259|-0.55917898532509|
				rno-mir-1949	Microtar|7mer-m8|387|392|-0.564066008162325|
				rno-mir-18a-5p	Microtar|Offset 1-7 8mer|464|469|-0.566331173265912| Microtar|7mer-m8|463|468|-0.542649772504052|
				rno-mir-18a-5p	Microtar|7mer-m8|4|9|-0.559467000289398|
				rno-mir-130b-3p	Microtar|7mer-m8|267|272|-0.563391673342381|
				rno-mir-1224	Microtar|Offset 1-7 7mer-m8|264|269|-0.565343780090985|
				rno-mir-1224	Microtar|8mer|58|63|-0.550197495884961|
				rno-mir-1224	Microtar|7mer-m8|77|82|-0.553836773307864|
				rno-mir-146b-3p	Microtar|7mer-m8|78|83|-0.562848273290773|
				rno-mir-219b	Microtar|7mer-m8|91|96|-0.560115541055809|
				rno-mir-3564	Microtar|Offset 1-7 8mer|211|216|-0.566487534742126|
				rno-mir-3564	Miranda|N/A|257|277|1.71588445453975| Microtar|7mer-m8|261|266|-0.562917589818533|
				rno-mir-3564	Microtar|Offset 1-7 7mer-m8|429|434|-0.562224392597832| Microtar|7mer-m8|427|432|-0.563090897109483|
				rno-mir-6318	Microtar|7mer-m8|89|94|-0.544597023901403|
Bicd1	1.18	0.0131		rno-mir-1224	Miranda|N/A|100|123|1.82768530576562|
				rno-mir-664-1-5p	Targetscan|7mer-m8|1189|1195|-0.562944310221976|
				rno-mir-664-1-5p	Targetscan|7mer-1A|710|716|-0.56524022055965|
				rno-mir-3564	Targetscan|7mer-1A|1069|1075|-0.565783253265604| Miranda|7mer-1A|1055|1075|1.77977065524025|
Bmp2	1.17	0.0366		rno-mir-3564	Miranda|8mer|91|112|1.84365685594074| Rnahybrid|Offset 1-7 8mer|103|111|-0.560495632006877|
				rno-mir-664-1-5p	Rnahybrid|7mer-m8|87|93|-0.561963513297272|
Bmp3	1.34	0.0315		rno-mir-130b-3p	Miranda|7mer-m8|57|79|1.92351460681636| Microtar|7mer-m8|73|78|-0.553620119229739|
				rno-mir-18a-5p	Microtar|7mer-m8|86|91|-0.556057633331265|
				rno-mir-1224	Microtar|Offset 1-7 7mer-m8|63|68|-0.566258231196262|
Bmpr2	1.24	0.0089		rno-mir-130b-3p	Miranda|7mer-m8|189|210|1.98740080751685| Targetscan|7mer-m8|203|209|-0.562313433990059|
C1qtnf1	1.33	0.0019		rno-mir-18a-5p	Microtar|7mer-m8|348|353|-0.567284802583768|
				rno-mir-1224	Microtar|Offset 1-7 7mer-m8|351|356|-0.562202064370687| Microtar|8mer|350|355|-0.55220388993261|
				rno-mir-1224	Microtar|Offset 1-7 7mer-m8|37|42|-0.566509048420212|
				rno-mir-1188-3p	Microtar|7mer-m8|15|20|-0.555957172280664|
				rno-mir-20b-3p	Microtar|7mer-m8|538|543|-0.56774093408522|
				rno-mir-1949	Microtar|7mer-m8|427|432|-0.566064879609842|
				rno-mir-6318	Microtar|7mer-m8|228|233|-0.55962495892063|
				rno-mir-6318	Microtar|7mer-m8|976|981|-0.565719590666606|
				rno-mir-6318	Miranda|Offset 3-8 6mer|76|97|1.79574220541537|
				rno-mir-3564	Microtar|7mer-m8|1265|1270|-0.563432688283231| Miranda|8mer|1251|1271|1.93948615699148|
				rno-mir-3564	Microtar|7mer-m8|387|392|-0.563740236453403|
				rno-mir-147	Microtar|7mer-m8|344|349|-0.566209613797529|
				rno-mir-664-1-5p	Microtar|8mer|1360|1365|-0.56435555639545|
				rno-mir-664-1-5p	Miranda|7mer-m8|434|455|1.89157150646611| Microtar|8mer|449|454|-0.556357004067748|
				rno-mir-664-1-5p	Microtar|8mer|869|874|-0.560356328146249| Miranda|7mer-m8|855|875|1.98740080751685|
				rno-mir-219b	Microtar|7mer-m8|247|252|-0.55867556206357| Miranda|N/A|233|253|1.66796980401438|
				rno-mir-146b-3p	Microtar|7mer-m8|357|362|-0.560048668175226|
				rno-mir-146b-3p	Microtar|Offset 1-7 7mer-m8|390|395|-0.563740236453403| Microtar|7mer-m8|389|394|-0.556664648067221|
C1qtnf5	1.29	0.0103		rno-mir-664-1-5p	Targetscan|8mer|140|146|-0.564993460109444|
C8g	1.25	0.0395		rno-mir-223-5p	Miranda|Offset 3-8 6mer|44|66|1.66796980401438|
Cacna1c	1.18	0.0158		rno-mir-1224	Microtar|8mer|111|116|-0.5472552807979| Microtar|Offset 1-7 7mer-m8|112|117|-0.567239778783824|
				rno-mir-1224	Microtar|7mer-m8|80|85|-0.558761504975062|
				rno-mir-582-3p	Microtar|7mer-m8|52|57|-0.555604839883801|
				rno-mir-770-3p	Microtar|7mer-m8|55|60|-0.558714101414143|
Cacna2d1	1.33	0.0032		rno-mir-130b-3p	Miranda|7mer-m8|256|277|1.90754305664124|
Cald1	1.21	0.0367		rno-mir-1224	Microtar|8mer|839|844|-0.565122382462458|
				rno-mir-18a-5p	Targetscan|7mer-m8|451|457|-0.563894617457396|
				rno-mir-1949	Miranda|Offset 3-8 6mer|587|610|1.73185600471488|
				rno-mir-223-5p	Microtar|7mer-m8|296|301|-0.567590354310168|
				rno-mir-6318	Microtar|7mer-m8|310|315|-0.566006088333647|
				rno-mir-6318	Microtar|8mer|825|830|-0.562825769376576|
				rno-mir-219b	Targetscan|7mer-1A|355|361|-0.565822383563533|
				rno-mir-3564	Microtar|7mer-m8|86|91|-0.566155598014837|
				rno-mir-3564	Miranda|N/A|584|604|1.77977065524025|
				rno-mir-664-1-5p	Microtar|7mer-m8|49|54|-0.559161416619898|
Cav3	1.12	0.0391		rno-mir-20b-3p	Microtar|7mer-m8|13|18|-0.566388798618944|
				rno-mir-18a-5p	Targetscan|7mer-m8|606|612|-0.566282364208577|
				rno-mir-1188-3p	Microtar|7mer-m8|375|380|-0.563830491683443|
				rno-mir-1188-3p	Microtar|7mer-m8|707|712|-0.563493140600644|
				rno-mir-582-3p	Microtar|7mer-m8|609|614|-0.563121274997916|
				rno-mir-130b-3p	Microtar|Offset 1-7 7mer-m8|266|271|-0.566569388936774|
				rno-let-7i-3p	Microtar|7mer-m8|423|428|-0.56082245783811|
				rno-let-7i-3p	Microtar|7mer-m8|724|729|-0.551298973842788|
				rno-mir-664-1-5p	Microtar|7mer-m8|380|385|-0.566232357284978|
				rno-mir-664-1-5p	Microtar|7mer-m8|459|464|-0.566232357284978|
				rno-mir-664-1-5p	Microtar|7mer-m8|736|741|-0.54692880634077|
				rno-mir-147	Microtar|7mer-m8|724|729|-0.557702702999303| Microtar|Offset 1-7 7mer-m8|727|732|-0.567718797516677| Microtar|Offset 1-7 7mer-m8|725|730|-0.567718797516677|
				rno-mir-6318	Microtar|8mer|26|31|-0.560806071027631|
				rno-mir-6318	Microtar|8mer|526|531|-0.550970550856537|
				rno-mir-6318	Microtar|8mer|624|629|-0.547358217438779|
				rno-mir-3564	Microtar|7mer-m8|500|505|-0.567882218418069|
				rno-mir-3564	Microtar|7mer-m8|541|546|-0.561612666254575|
Ccbl1	1.15	0.0205		rno-mir-874-5p	Rnahybrid|Offset 1-7 8mer|165|171|-0.566162497724512|
				rno-mir-770-3p	Rnahybrid|Offset 1-7 7mer-m8|263|271|-0.566028113101339| Microtar|7mer-m8|266|271|-0.561669860375752|
				rno-mir-770-3p	Microtar|8mer|70|75|-0.560758811210663|
				rno-mir-1188-3p	Microtar|7mer-m8|179|184|-0.566225122172749|
				rno-mir-1188-3p	Microtar|7mer-m8|213|218|-0.566225122172749|
				rno-mir-664-1-5p	Microtar|8mer|37|42|-0.561037131444014|
				rno-mir-664-1-5p	Microtar|7mer-m8|74|79|-0.56644591288237|
				rno-mir-147	Microtar|8mer|86|91|-0.558666027048116|
				rno-mir-146b-3p	Microtar|Offset 1-7 7mer-m8|115|120|-0.551678505789599|
				rno-mir-146b-3p	Microtar|Offset 1-7 7mer-m8|175|180|-0.567584604552105|
				rno-mir-146b-3p	Microtar|7mer-m8|225|230|-0.565734236578117|
				rno-mir-219b	Microtar|7mer-m8|332|337|-0.562206089201332|
Ccdc80	1.3	0.0415		rno-mir-141-3p	Miranda|7mer-m8|100|121|1.89157150646611|
				rno-mir-664-1-5p	Miranda|7mer-m8|753|773|1.66796980401438|
Ccl2	1.34	0.0237		rno-mir-3564	Miranda|N/A|106|126|1.90754305664124|
				rno-mir-664-1-5p	Targetscan|7mer-1A|73|79|-0.565823980718551|
Cd14	1.24	0.0379		rno-mir-6318	Miranda|N/A|246|271|1.74782755489|
Cd209b	1.13	0.0196		rno-mir-1949	Rnahybrid|Offset 1-7 7mer-m8|110|118|-0.560138779661314| Miranda|7mer-m8|97|119|1.81171375559049|
				rno-mir-664-1-5p	Rnahybrid|7mer-m8|4|11|-0.563191533847137|
Cd209c	1.14	0.0304		rno-mir-18a-5p	Miranda|Offset 3-8 6mer|5|25|1.6839413541895| Rnahybrid|7mer-m8|17|23|-0.564262745717382|
Cd209d	1.4	0.0006		rno-mir-664-1-5p	Rnahybrid|7mer-m8|10|17|-0.562911712288068|
Cd276	1.25	0.0111		rno-mir-1224	Microtar|Offset 1-7 7mer-m8|232|237|-0.565204428315707|
				rno-mir-1224	Microtar|7mer-m8|358|363|-0.559563995513612|
				rno-mir-1224	Microtar|8mer|544|549|-0.562963300395134| Miranda|8mer|527|550|2.06725855839247|
				rno-mir-770-3p	Microtar|8mer|31|36|-0.554695707304732|
				rno-mir-874-5p	Miranda|6mer|16|35|1.73185600471488|
				rno-mir-18a-5p	Microtar|Offset 1-7 7mer-m8|1917|1922|-0.567629596408949|
				rno-mir-1188-3p	Microtar|7mer-m8|53|58|-0.555769985712611| Miranda|8mer|43|59|1.6839413541895|
				rno-mir-146b-3p	Microtar|7mer-m8|111|116|-0.563083566167953|
				rno-mir-146b-3p	Microtar|Offset 1-7 7mer-m8|1919|1924|-0.562812832420934|
				rno-mir-146b-3p	Microtar|7mer-m8|19|24|-0.554058873684599|
				rno-mir-3564	Microtar|7mer-m8|149|154|-0.553186555528685| Microtar|Offset 1-7 8mer|151|156|-0.559804606917|
				rno-mir-3564	Microtar|7mer-m8|230|235|-0.565189367143892|
				rno-mir-223-5p	Microtar|7mer-m8|205|210|-0.555847990763667|
Cd302	1.28	0.0212		rno-mir-582-3p	Microtar|7mer-m8|183|188|-0.562936627906342|
				rno-mir-1224	Microtar|Offset 1-7 7mer-m8|110|115|-0.563478159286579|
				rno-mir-1224	Microtar|Offset 1-7 7mer-m8|130|135|-0.564285537119482|
				rno-mir-18a-5p	Microtar|Offset 1-7 7mer-m8|33|38|-0.562599276823543|
				rno-mir-409a-3p	Microtar|Offset 1-7 7mer-m8|125|130|-0.56758589824767|
				rno-mir-3564	Microtar|7mer-m8|50|55|-0.562285435862601|
Cdc42bpg	1.25	0.0247		rno-mir-6318	Targetscan|7mer-m8|795|801|-0.566050776731037| Miranda|7mer-m8|781|802|1.69991290436463|
				rno-mir-146b-3p	Miranda|N/A|696|718|1.66796980401438|
				rno-mir-141-3p	Targetscan|7mer-1A|529|535|-0.566998688233931|
				rno-mir-141-3p	Targetscan|7mer-1A|379|385|-0.568436127749692|
				rno-mir-34b-3p	Miranda|6mer|499|520|1.69991290436463|
Cdh11	1.34	0.0055		rno-mir-18a-5p	Microtar|7mer-m8|73|78|-0.565404583782502|
				rno-mir-20b-3p	Miranda|Offset 3-8 6mer|1610|1630|1.71588445453975|
				rno-mir-770-3p	Microtar|8mer|94|99|-0.564498421911766|
				rno-mir-582-3p	Miranda|8mer|52|74|1.90754305664124| Microtar|7mer-m8|68|73|-0.55979184564841| Targetscan|8mer|67|73|-0.559882564053405|
				rno-mir-1224	Microtar|Offset 1-7 7mer-m8|2235|2240|-0.5672329589319|
				rno-mir-130b-3p	Miranda|N/A|744|765|1.71588445453975|
				rno-mir-3564	Microtar|Offset 1-7 8mer|2234|2239|-0.566048460856262|
				rno-mir-3564	Targetscan|7mer-1A|2295|2301|-0.564851313312886| Microtar|Offset 1-7 8mer|2296|2301|-0.55797969759399|
				rno-mir-3564	Microtar|7mer-m8|75|80|-0.561680992546224|
				rno-mir-3564	Targetscan|7mer-1A|183|189|-0.566160980427246|
				rno-mir-664-1-5p	Miranda|7mer-m8|453|474|1.82768530576562|
				rno-mir-219b	Microtar|Offset 1-7 7mer-m8|72|77|-0.564656668030901|
				rno-mir-219b	Miranda|8mer|136|157|1.66796980401438| Targetscan|8mer|150|156|-0.561001371143172|
				rno-mir-147	Miranda|7mer-m8|1597|1616|1.74782755489|
				rno-mir-223-5p	Microtar|7mer-m8|60|65|-0.56643220929232|
				rno-mir-223-5p	Targetscan|7mer-1A|1297|1303|-0.566847757084776|
Cdh26	1.28	0.0091		rno-mir-1949	Rnahybrid|8mer|117|124|-0.563894952859949|
				rno-mir-874-5p	Rnahybrid|7mer-1A|10|15|-0.565372576795951|
				rno-mir-130b-3p	Microtar|7mer-m8|96|101|-0.563030125361067|
				rno-mir-146b-3p	Microtar|7mer-m8|78|83|-0.555127961338672|
				rno-mir-664-1-5p	Microtar|8mer|70|75|-0.551090688856954|
				rno-mir-6318	Targetscan|7mer-m8|51|57|-0.566082719831388|
Cfh	1.18	0.0312		rno-mir-1224	Microtar|Offset 1-7 7mer-m8|135|140|-0.554744835793071|
				rno-mir-1224	Microtar|8mer|280|285|-0.563209980987589|
				rno-mir-1224	Microtar|Offset 1-7 7mer-m8|481|486|-0.564419282880648| Microtar|7mer-m8|480|485|-0.550788666843143|
				rno-mir-130b-3p	Microtar|7mer-m8|191|196|-0.558593084978466|
				rno-mir-3564	Microtar|7mer-m8|109|114|-0.557508952124129|
				rno-mir-3564	Microtar|Offset 1-7 8mer|134|139|-0.557681732353923|
				rno-mir-223-5p	Microtar|7mer-m8|122|127|-0.559493481119589|
				rno-mir-223-5p	Microtar|7mer-m8|51|56|-0.560742312599332|
				rno-mir-34b-3p	Microtar|7mer-m8|143|148|-0.567875318708393|
Chst15	1.22	0.0364		rno-mir-770-3p	Rnahybrid|Offset 1-7 7mer-m8|25|32|-0.567569367693238|
Ciz1	1.16	0.0212		rno-mir-770-3p	Rnahybrid|Offset 1-7 8mer|31|38|-0.567725617368602|
				rno-mir-664-1-5p	Rnahybrid|7mer-m8|18|25|-0.563940391920198|
				rno-mir-3584-3p	Rnahybrid|Offset 1-7 8mer|63|70|-0.561780750848618|
Clec10a	1.27	0.0201		rno-mir-874-5p	Microtar|7mer-m8|170|175|-0.545344141075495|
				rno-mir-18a-5p	Microtar|7mer-m8|190|195|-0.565471376805335|
				rno-mir-20b-3p	Microtar|7mer-m8|213|218|-0.553955042636911|
				rno-mir-409a-3p	Microtar|7mer-m8|187|192|-0.561670515209309| Microtar|Offset 1-7 7mer-m8|188|193|-0.564288523799365|
				rno-mir-3564	Microtar|7mer-m8|22|27|-0.562840958320793|
				rno-mir-147	Microtar|8mer|195|200|-0.56453343154975|
				rno-mir-664-1-5p	Microtar|7mer-m8|37|42|-0.567656748044246|
Clec11a	1.35	0.0036		rno-mir-551b-3p	Miranda|7mer-m8|59|82|1.74782755489| Rnahybrid|Offset 1-7 7mer-m8|74|81|-0.5621986304874|
				rno-mir-18a-5p	Miranda|7mer-m8|645|667|1.87559995629099|
				rno-mir-874-5p	Miranda|8mer|145|166|1.89157150646611| Rnahybrid|Offset 1-7 8mer|158|165|-0.564873290165927|
				rno-mir-874-5p	Targetscan|7mer-m8|592|598|-0.566857340014881|
				rno-mir-3564	Targetscan|8mer|370|376|-0.563236589590181|
Clip3	1.16	0.0219		rno-mir-18a-5p	Miranda|7mer-m8|201|224|1.81171375559049|
				rno-mir-3564	Miranda|7mer-m8|243|265|1.87559995629099|
				rno-mir-664-1-5p	Rnahybrid|Offset 1-7 7mer-m8|60|68|-0.562701702374816|
				rno-mir-664-1-5p	Rnahybrid|Offset 1-7 7mer-m8|60|68|-0.56673865542553|
Cln6	1.12	0.032		rno-mir-1224	Miranda|N/A|785|807|1.76379910506512|
				rno-mir-141-3p	Targetscan|8mer|163|169|-0.56095106076012|
				rno-mir-664-1-5p	Miranda|Offset 3-8 6mer|769|789|1.74782755489|
Col11a1	1.4	0.0104		rno-mir-223-5p	Miranda|N/A|1070|1091|1.71588445453975|
				rno-mir-3564	Miranda|Offset 3-8 6mer|384|404|1.84365685594074|
				rno-mir-141-3p	Targetscan|8mer|911|917|-0.560776970863212|
Col1a1	1.95	0.0068		rno-mir-18a-5p	Microtar|Offset 1-7 7mer-m8|1273|1278|-0.563569867927685|
				rno-mir-18a-5p	Microtar|Offset 1-7 7mer-m8|1311|1316|-0.566348949601257|
				rno-mir-18a-5p	Miranda|7mer-m8|503|526|1.76379910506512|
				rno-mir-874-5p	Miranda|7mer-m8|370|388|1.71588445453975| Rnahybrid|Offset 1-7 7mer-m8|380|387|-0.560351233221744|
				rno-mir-130b-3p	Microtar|7mer-m8|147|152|-0.559519035599869|
				rno-mir-1224	Microtar|Offset 1-7 7mer-m8|1084|1089|-0.552938405553614|
				rno-mir-1224	Microtar|8mer|1231|1236|-0.562860395697356|
				rno-mir-1224	Microtar|8mer|1302|1307|-0.544355933351509|
				rno-mir-1224	Microtar|Offset 1-7 7mer-m8|170|175|-0.559324629891137| Microtar|8mer|169|174|-0.552159600823975|
				rno-mir-1224	Microtar|Offset 1-7 7mer-m8|968|973|-0.561302770266527|
				rno-mir-770-3p	Microtar|8mer|1104|1109|-0.553892785534328|
				rno-mir-223-5p	Microtar|7mer-m8|209|214|-0.567892871442035|
				rno-mir-146b-3p	Microtar|7mer-m8|1238|1243|-0.564090923780598|
				rno-mir-146b-3p	Targetscan|7mer-1A|930|936|-0.566470029923134|
				rno-mir-3564	Microtar|Offset 1-7 7mer-m8|1015|1020|-0.5605706982927| Microtar|7mer-m8|1008|1013|-0.555274819742532|
				rno-mir-3564	Microtar|7mer-m8|1211|1216|-0.566598648816695|
				rno-mir-3564	Microtar|7mer-m8|136|141|-0.561972537223121|
				rno-mir-3564	Microtar|7mer-m8|83|88|-0.546707951744949| Targetscan|7mer-m8|82|88|-0.564421678613175| Miranda|7mer-m8|69|89|1.69991290436463|
				rno-mir-3564	Microtar|7mer-m8|965|970|-0.562439848809695|
				rno-mir-3564	Microtar|Offset 1-7 8mer|981|986|-0.562673480645656|
				rno-let-7i-3p	Microtar|7mer-m8|1000|1005|-0.559596593447519|
				rno-mir-147	Microtar|7mer-m8|1000|1005|-0.566884284020027|
				rno-mir-147	Microtar|7mer-m8|1277|1282|-0.563860693884824|
				rno-mir-6318	Miranda|7mer-m8|660|681|1.98740080751685| Rnahybrid|Offset 1-7 7mer-m8|672|680|-0.561395788574747| Targetscan|7mer-m8|674|680|-0.567496202021886|
				rno-mir-664-1-5p	Rnahybrid|Offset 1-7 7mer-m8|450|458|-0.56068832875974| Miranda|7mer-m8|436|459|1.93948615699148|
Col1a2	1.5	0.0252		rno-mir-770-3p	Rnahybrid|7mer-m8|195|202|-0.564590609699377|
				rno-mir-3564	Miranda|N/A|43|64|1.76379910506512|
				rno-mir-141-3p	Miranda|8mer|204|225|1.6839413541895|
				rno-mir-141-3p	Miranda|Offset 3-8 6mer|146|168|1.66796980401438|
Col3a1	1.75	0.0204		rno-mir-18a-5p	Microtar|Offset 1-7 8mer|55|60|-0.565522565623646|
				rno-mir-1224	Microtar|Offset 1-7 7mer-m8|156|161|-0.560430484053712|
				rno-mir-1224	Microtar|Offset 1-7 7mer-m8|204|209|-0.552554912662359|
				rno-mir-664-1-5p	Microtar|8mer|96|101|-0.557361598602213|
				rno-mir-3564	Microtar|7mer-m8|153|158|-0.567011928649026|
				rno-mir-3564	Microtar|Offset 1-7 8mer|203|208|-0.563462395366557| Microtar|7mer-m8|201|206|-0.561872491432824|
Col4a5	1.17	0.033		rno-mir-1949	Miranda|N/A|1|23|1.6839413541895|
Col5a1	1.18	0.0209		rno-mir-1224	Microtar|Offset 1-7 7mer-m8|97|102|-0.556339131903102|
				rno-mir-770-3p	Rnahybrid|Offset 1-7 7mer-m8|72|78|-0.566504640272364| Microtar|Offset 1-7 7mer-m8|74|79|-0.564002872624483|
				rno-mir-223-5p	Microtar|Offset 1-7 7mer-m8|68|73|-0.566949591688693|
				rno-mir-147	Microtar|8mer|66|71|-0.550086046407839|
				rno-mir-219b	Rnahybrid|Offset 1-7 7mer-m8|56|64|-0.562996760792751| Microtar|7mer-m8|59|64|-0.553999379660197|
Colec12	1.24	0.0099		rno-mir-1188-3p	Microtar|7mer-m8|429|434|-0.567751475308335|
				rno-mir-1188-3p	Microtar|7mer-m8|555|560|-0.557887334119327|
				rno-mir-409a-3p	Microtar|7mer-m8|4|9|-0.561722263031876|
				rno-mir-1224	Microtar|Offset 1-7 7mer-m8|76|81|-0.563795817448012|
				rno-mir-130b-3p	Microtar|7mer-m8|533|538|-0.552817580776539|
				rno-mir-664-1-5p	Microtar|8mer|231|236|-0.551177622004557| Miranda|6mer|217|237|1.82768530576562|
				rno-mir-3564	Microtar|7mer-m8|25|30|-0.565496372281359|
				rno-mir-3564	Microtar|7mer-m8|557|562|-0.557588745988804|
				rno-mir-223-5p	Microtar|7mer-m8|197|202|-0.567289306560918|
				rno-mir-223-5p	Microtar|7mer-m8|417|422|-0.563112362872918|
				rno-mir-147	Microtar|8mer|450|455|-0.563326030271161|
Cpxm2	1.43	0.0045		rno-mir-1224	Miranda|N/A|169|189|1.66796980401438| Microtar|8mer|183|188|-0.565083268136079|
				rno-mir-20b-3p	Miranda|N/A|334|355|1.73185600471488| Microtar|7mer-m8|349|354|-0.562400462966963|
				rno-mir-874-5p	Targetscan|8mer|525|531|-0.563699764545259|
				rno-mir-6318	Targetscan|7mer-1A|704|710|-0.565857520973919|
				rno-let-7i-3p	Microtar|7mer-m8|300|305|-0.566127967233034|
				rno-let-7i-3p	Microtar|8mer|926|931|-0.56692105052853|
				rno-mir-664-1-5p	Microtar|8mer|267|272|-0.556892498202019|
				rno-mir-147	Miranda|N/A|107|128|1.97142925734173| Microtar|8mer|122|127|-0.547490477845779|
				rno-mir-147	Microtar|8mer|32|37|-0.568031392696704|
Cpz	1.53	0.0051		rno-mir-770-3p	Rnahybrid|Offset 1-7 7mer-m8|9|17|-0.567946008789468| Miranda|7mer-m8|2|18|1.90754305664124|
				rno-mir-664-1-5p	Rnahybrid|7mer-m8|13|20|-0.567477706966783|
				rno-mir-664-1-5p	Miranda|7mer-m8|49|70|1.69991290436463|
				rno-mir-6318	Rnahybrid|7mer-m8|40|46|-0.561737004772688|
Creb3l2	1.33	0.0207		rno-mir-20b-3p	Microtar|7mer-m8|1258|1263|-0.560624394644389|
				rno-mir-20b-3p	Microtar|7mer-m8|225|230|-0.567505960639043|
				rno-mir-20b-3p	Targetscan|7mer-m8|1018|1024|-0.566945183540844|
				rno-mir-1224	Microtar|Offset 1-7 7mer-m8|1236|1241|-0.557421827317923|
				rno-mir-1224	Microtar|8mer|484|489|-0.559674295039121| Miranda|N/A|471|490|1.73185600471488|
				rno-mir-1224	Microtar|Offset 1-7 7mer-m8|946|951|-0.554485905021632| Targetscan|7mer-m8|948|954|-0.567783689925038|
				rno-mir-18a-5p	Microtar|7mer-m8|1139|1144|-0.557253279548925| Miranda|N/A|1120|1145|1.71588445453975|
				rno-mir-18a-5p	Microtar|7mer-m8|1162|1167|-0.561426102576979|
				rno-mir-1188-3p	Targetscan|7mer-m8|313|319|-0.566306321533839|
				rno-mir-770-3p	Microtar|7mer-m8|1177|1182|-0.556627929473369|
				rno-let-7i-3p	Microtar|8mer|36|41|-0.555521228818634|
				rno-mir-664-1-5p	Microtar|7mer-m8|719|724|-0.557903385527253|
				rno-mir-141-3p	Microtar|7mer-m8|106|111|-0.557021260839531|
				rno-mir-6318	Microtar|8mer|894|899|-0.558072811731511|
				rno-mir-223-5p	Microtar|7mer-m8|919|924|-0.560764001964469| Miranda|N/A|903|925|1.73185600471488|
				rno-mir-147	Microtar|8mer|1053|1058|-0.551732489629191|
				rno-mir-147	Microtar|8mer|1146|1151|-0.552521180748389| Microtar|Offset 1-7 7mer-m8|1147|1152|-0.565820371148211|
				rno-mir-147	Microtar|Offset 1-7 7mer-m8|37|42|-0.565263634852207| Microtar|8mer|36|41|-0.553046964180154|
				rno-mir-3564	Microtar|7mer-m8|1230|1235|-0.561818012475176|
				rno-mir-3564	Microtar|7mer-m8|832|837|-0.556256766618849|
				rno-mir-146b-3p	Microtar|7mer-m8|663|668|-0.565328750862271|
				rno-mir-146b-3p	Microtar|Offset 1-7 7mer-m8|892|897|-0.567752066255692|
				rno-mir-146b-3p	Miranda|7mer-m8|401|421|1.74782755489|
Crispld2	1.36	0.004		rno-mir-20b-3p	Microtar|7mer-m8|2105|2110|-0.563653255391149|
				rno-mir-551b-3p	Microtar|Offset 1-7 7mer-m8|2437|2442|-0.565859150072036|
				rno-mir-409a-3p	Miranda|N/A|174|192|1.6839413541895|
				rno-mir-130b-3p	Microtar|7mer-m8|2409|2414|-0.562378997203527|
				rno-mir-18a-5p	Microtar|7mer-m8|2343|2348|-0.562504134299149|
				rno-mir-18a-5p	Microtar|Offset 1-7 8mer|2368|2373|-0.563962847919744|
				rno-mir-18a-5p	Miranda|7mer-m8|154|175|1.81171375559049|
				rno-mir-1224	Miranda|7mer-m8|1982|2002|1.74782755489| Microtar|8mer|1996|2001|-0.561428019163|
				rno-mir-1224	Microtar|7mer-m8|2405|2410|-0.562751900957016|
				rno-mir-223-5p	Microtar|7mer-m8|2364|2369|-0.562941738802398|
				rno-mir-219b	Miranda|6mer|842|863|1.66796980401438|
				rno-mir-664-1-5p	Microtar|7mer-m8|2213|2218|-0.560545495186524|
				rno-mir-664-1-5p	Microtar|7mer-m8|2435|2440|-0.564369882875957|
				rno-mir-664-1-5p	Miranda|8mer|1207|1227|1.77977065524025|
				rno-mir-664-1-5p	Miranda|7mer-m8|964|984|1.69991290436463|
				rno-mir-34b-3p	Miranda|N/A|1298|1319|1.77977065524025|
				rno-mir-6318	Microtar|8mer|2025|2030|-0.562042157210334| Miranda|N/A|2010|2031|1.73185600471488|
				rno-mir-6318	Miranda|Offset 3-8 6mer|1701|1722|1.66796980401438|
				rno-mir-147	Microtar|8mer|2040|2045|-0.566728992637674|
				rno-mir-147	Microtar|7mer-m8|2339|2344|-0.563213862074281|
				rno-mir-147	Microtar|7mer-m8|2416|2421|-0.561163306690398|
				rno-mir-3564	Microtar|Offset 1-7 8mer|2349|2354|-0.560839611282998|
Cryab	1.39	0.0073		rno-mir-130b-3p	Miranda|N/A|1|22|2.09920165874272| Microtar|7mer-m8|16|21|-0.52976825411286|
				rno-mir-18a-5p	Microtar|7mer-m8|18|23|-0.562099127729809|
				rno-mir-1224	Microtar|Offset 1-7 7mer-m8|10|15|-0.556416242547347|
				rno-mir-770-3p	Rnahybrid|Offset 1-7 7mer-m8|96|102|-0.566186183533422|
				rno-mir-3564	Microtar|Offset 1-7 8mer|21|26|-0.541175646337538| Microtar|7mer-m8|20|25|-0.529745191194407|
				rno-mir-3564	Microtar|7mer-m8|38|43|-0.530747869142851| Microtar|Offset 1-7 8mer|39|44|-0.544584725807768| Targetscan|7mer-1A|38|44|-0.56601723647567|
Csdc2	1.22	0.0283		rno-mir-874-5p	Targetscan|7mer-1A|490|496|-0.566910046130459|
				rno-mir-1224	Targetscan|7mer-m8|863|869|-0.567751746824688| Miranda|7mer-m8|850|870|1.69991290436463|
				rno-mir-1224	Miranda|N/A|352|373|1.76379910506512| Miranda|7mer-m8|327|351|1.87559995629099|
				rno-mir-1224	Miranda|7mer-m8|421|442|1.87559995629099|
				rno-mir-6318	Targetscan|7mer-1A|828|834|-0.568691672552494|
				rno-mir-3564	Miranda|8mer|899|921|1.79574220541537|
				rno-mir-664-1-5p	Miranda|7mer-m8|1601|1621|1.82768530576562|
				rno-mir-223-5p	Targetscan|7mer-1A|813|819|-0.567211908428769|
Ctdspl	1.22	0.014		rno-mir-874-5p	Rnahybrid|Offset 1-6 7mer-1A|108|113|-0.562061929989451|
				rno-mir-770-3p	Rnahybrid|Offset 1-7 7mer-m8|10|16|-0.564632295445334|
				rno-mir-1188-3p	Rnahybrid|7mer-m8|83|90|-0.566869701994717|
				rno-mir-664-1-5p	Rnahybrid|7mer-m8|62|69|-0.567184261675416|
Ctgf	1.58	0.0004		rno-mir-1224	Microtar|Offset 1-7 7mer-m8|1057|1062|-0.55672473303898|
				rno-mir-409a-3p	Microtar|7mer-m8|336|341|-0.567358143942172|
				rno-mir-582-3p	Microtar|7mer-m8|304|309|-0.560904152317256|
				rno-mir-1188-3p	Microtar|7mer-m8|270|275|-0.55877771609849| Miranda|7mer-m8|260|276|1.77977065524025|
				rno-mir-18a-5p	Miranda|7mer-m8|1009|1030|1.84365685594074| Microtar|7mer-m8|1024|1029|-0.551563989774844|
				rno-mir-18a-5p	Targetscan|7mer-m8|40|46|-0.565603573326134|
				rno-mir-20b-3p	Microtar|7mer-m8|127|132|-0.567047225774913|
				rno-mir-20b-3p	Microtar|7mer-m8|601|606|-0.554761110802699|
				rno-mir-20b-3p	Microtar|7mer-m8|768|773|-0.555237350485821| Miranda|7mer-m8|753|774|1.76379910506512|
				rno-mir-20b-3p	Targetscan|7mer-m8|387|393|-0.567855561900826|
				rno-mir-664-1-5p	Microtar|7mer-m8|1032|1037|-0.561030455336041|
				rno-mir-664-1-5p	Microtar|7mer-m8|312|317|-0.565017257719205|
				rno-mir-664-1-5p	Microtar|8mer|448|453|-0.567090428818137|
				rno-mir-664-1-5p	Microtar|8mer|924|929|-0.563103626434973|
				rno-mir-3564	Microtar|Offset 1-7 8mer|1056|1061|-0.563422530377319| Microtar|7mer-m8|1055|1060|-0.556565241138931|
				rno-mir-3564	Microtar|7mer-m8|61|66|-0.565017257719205|
				rno-mir-3564	Targetscan|7mer-m8|98|104|-0.566505965911028|
				rno-mir-219b	Microtar|7mer-m8|371|376|-0.561380376028828|
				rno-mir-147	Microtar|7mer-m8|160|165|-0.562666133732576|
				rno-mir-147	Microtar|8mer|622|627|-0.567729785943197|
				rno-mir-6318	Microtar|7mer-m8|414|419|-0.567459914659888|
				rno-mir-6318	Targetscan|8mer|194|200|-0.56299302345001|
				rno-mir-223-5p	Microtar|7mer-m8|1046|1051|-0.557142692535513|
				rno-mir-223-5p	Microtar|7mer-m8|611|616|-0.5620892573118|
				rno-mir-223-5p	Targetscan|7mer-1A|658|664|-0.568000104429911|
				rno-mir-146b-3p	Microtar|7mer-m8|1029|1034|-0.557043636981327|
				rno-mir-146b-3p	Microtar|7mer-m8|851|856|-0.551462107256277|
Cthrc1	1.76	0.0105		rno-mir-664-1-5p	Rnahybrid|Offset 1-7 8mer|93|101|-0.560324640590702|
Ctsa	1.17	0.0407		rno-mir-1224	Miranda|7mer-m8|147|166|2.16308785944321| Microtar|8mer|160|165|-0.554769160463988|
				rno-mir-1224	Miranda|7mer-m8|387|407|1.74782755489| Microtar|8mer|401|406|-0.562726043017283|
				rno-mir-874-5p	Rnahybrid|Offset 1-7 8mer|125|132|-0.565216662523142| Miranda|8mer|109|133|1.77977065524025| Microtar|7mer-m8|127|132|-0.557388287062556|
				rno-mir-874-5p	Microtar|7mer-m8|540|545|-0.545502626767883| Miranda|N/A|526|546|1.77977065524025|
				rno-mir-1188-3p	Microtar|7mer-m8|368|373|-0.556183185687192|
				rno-mir-1188-3p	Microtar|7mer-m8|534|539|-0.565843929184719|
				rno-mir-1188-3p	Microtar|7mer-m8|542|547|-0.553979894368984|
				rno-mir-1188-3p	Microtar|Offset 1-7 7mer-m8|584|589|-0.567386253870481|
				rno-mir-147	Microtar|8mer|611|616|-0.561299847472845|
				rno-mir-6318	Microtar|7mer-m8|192|197|-0.558478840480063|
				rno-mir-6318	Microtar|8mer|716|721|-0.549735263251342|
				rno-mir-3584-3p	Microtar|7mer-m8|202|207|-0.566707175500135|
				rno-mir-664-1-5p	Microtar|8mer|22|27|-0.555614550586307|
				rno-mir-146b-3p	Microtar|7mer-m8|603|608|-0.560272653194882|
Ctsg	1.27	0.0477		rno-mir-1224	Microtar|Offset 1-7 7mer-m8|86|91|-0.566476993519011|
				rno-mir-664-1-5p	Rnahybrid|7mer-m8|31|37|-0.560077608624143|
				rno-mir-141-3p	Miranda|Offset 3-8 6mer|62|83|1.79574220541537|
Ctsk	1.44	0.0033		rno-mir-130b-3p	Miranda|N/A|305|326|1.6839413541895|
				rno-mir-770-3p	Rnahybrid|7mer-m8|99|105|-0.560600341489825|
				rno-mir-1224	Miranda|N/A|9|29|1.71588445453975|
				rno-mir-664-1-5p	Miranda|7mer-m8|1|14|1.66796980401438| Rnahybrid|Offset 1-7 7mer-m8|6|13|-0.563961761854332|
Cybrd1	1.33	0.01		rno-mir-551b-3p	Microtar|7mer-m8|231|236|-0.565485671342741|
				rno-mir-770-3p	Microtar|Offset 1-7 7mer-m8|1295|1300|-0.567388697517657|
				rno-mir-770-3p	Microtar|7mer-m8|130|135|-0.557780244875403|
				rno-mir-770-3p	Miranda|Offset 3-8 6mer|643|660|1.6839413541895|
				rno-mir-582-3p	Targetscan|7mer-1A|795|801|-0.566862131479934|
				rno-mir-18a-5p	Microtar|7mer-m8|1822|1827|-0.560682802603379|
				rno-mir-874-5p	Targetscan|7mer-m8|1173|1179|-0.565475800924733|
				rno-mir-1224	Microtar|Offset 1-7 7mer-m8|1912|1917|-0.563204199286426|
				rno-mir-1224	Microtar|Offset 1-7 7mer-m8|2245|2250|-0.565904509274534|
				rno-mir-1224	Miranda|7mer-m8|2510|2530|1.79574220541537| Microtar|8mer|2524|2529|-0.541836133823481|
				rno-mir-146b-3p	Miranda|N/A|718|737|1.6839413541895|
				rno-mir-219b	Miranda|N/A|1161|1182|1.69991290436463|
				rno-mir-223-5p	Targetscan|8mer|889|895|-0.565328064085613|
				rno-mir-223-5p	Miranda|7mer-m8|2364|2389|1.81171375559049|
				rno-mir-223-5p	Miranda|N/A|473|496|1.71588445453975|
				rno-mir-3564	Microtar|7mer-m8|102|107|-0.566873167821105|
				rno-mir-3564	Microtar|Offset 1-7 7mer-m8|1757|1762|-0.56566974345851|
				rno-mir-3564	Microtar|Offset 1-7 8mer|1838|1843|-0.566139370919859|
				rno-mir-3564	Miranda|N/A|702|722|1.76379910506512|
				rno-mir-664-1-5p	Miranda|7mer-m8|1876|1898|1.97142925734173| Microtar|8mer|1892|1897|-0.555572737067949|
				rno-mir-664-1-5p	Microtar|8mer|2283|2288|-0.565596370157005| Miranda|7mer-m8|2268|2289|1.82768530576562|
				rno-mir-664-1-5p	Microtar|8mer|64|69|-0.562602439190477|
				rno-mir-6318	Microtar|7mer-m8|206|211|-0.564160096564407|
				rno-mir-6318	Microtar|8mer|2421|2426|-0.563575521856447|
				rno-mir-6318	Microtar|8mer|308|313|-0.565066114691191|
Cygb	1.32	0.0033		rno-mir-551b-3p	Targetscan|7mer-m8|328|334|-0.56473312384159|
				rno-mir-582-3p	Miranda|7mer-m8|1335|1356|1.85962840611586|
				rno-mir-874-5p	Miranda|N/A|158|178|1.66796980401438|
				rno-mir-770-3p	Rnahybrid|Offset 1-7 7mer-m8|486|494|-0.560598664477057| Miranda|7mer-m8|478|495|1.87559995629099|
				rno-mir-6318	Targetscan|7mer-m8|73|79|-0.565507744025083|
				rno-mir-147	Miranda|7mer-m8|624|645|1.66796980401438|
				rno-let-7i-3p	Miranda|7mer-m8|369|391|1.76379910506512|
Cyp1a1	1.15	0.0488		rno-mir-18a-5p	Miranda|7mer-m8|429|451|1.74782755489|
				rno-mir-582-3p	Miranda|7mer-m8|269|290|1.77977065524025|
				rno-mir-1224	Miranda|Offset 3-8 6mer|233|254|1.66796980401438|
Cyp1b1	1.33	0.0276		rno-mir-6318	Rnahybrid|Offset 1-7 7mer-m8|77|85|-0.563738367782033|
Cyp2d1	1.39	0.009		rno-mir-1188-3p	Rnahybrid|Offset 3-8 7mer-1A|27|32|-0.562146627120029|
				rno-mir-664-1-5p	Microtar|7mer-m8|54|59|-0.549477913663371|
Cyp4a1	1.2	0.0183		rno-mir-3564	Miranda|8mer|241|261|1.66796980401438|
Cyp7b1	1.21	0.0379		rno-mir-409a-3p	Targetscan|8mer|467|473|-0.563139163134112|
				rno-mir-770-3p	Targetscan|7mer-1A|538|544|-0.567197534033611|
				rno-mir-130b-3p	Miranda|N/A|223|244|1.71588445453975|
Dab2	1.24	0.0041		rno-mir-874-5p	Miranda|7mer-m8|681|701|1.73185600471488| Rnahybrid|Offset 1-7 7mer-m8|693|700|-0.562271891988053| Microtar|7mer-m8|695|700|-0.548109646931418|
				rno-mir-1224	Microtar|7mer-m8|100|105|-0.550724429268338|
				rno-mir-1224	Microtar|Offset 1-7 7mer-m8|142|147|-0.567883815573086| Microtar|7mer-m8|141|146|-0.554483157915002|
				rno-mir-1224	Microtar|Offset 1-7 7mer-m8|274|279|-0.566151541241092|
				rno-mir-1224	Microtar|8mer|709|714|-0.555790509154586| Microtar|Offset 1-7 7mer-m8|710|715|-0.566249590587617|
				rno-mir-770-3p	Microtar|8mer|641|646|-0.564205455766904|
				rno-mir-1949	Miranda|N/A|405|425|1.73185600471488| Microtar|7mer-m8|419|424|-0.564436516183287|
				rno-let-7i-3p	Microtar|7mer-m8|824|829|-0.558450970125008|
				rno-mir-147	Microtar|7mer-m8|824|829|-0.561053358538992|
				rno-mir-664-1-5p	Microtar|8mer|575|580|-0.564288523799365|
				rno-mir-146b-3p	Microtar|7mer-m8|691|696|-0.557588171012997| Microtar|Offset 1-7 7mer-m8|692|697|-0.567883815573086|
				rno-mir-34b-3p	Targetscan|7mer-m8|363|369|-0.565188313021581|
				rno-mir-3564	Microtar|7mer-m8|686|691|-0.557915012815781|
				rno-mir-3564	Microtar|7mer-m8|763|768|-0.550724429268338|
				rno-mir-3564	Microtar|Offset 1-7 8mer|804|809|-0.565432470109108|
Dcdc2c	1.21	0.01		rno-mir-770-3p	Rnahybrid|7mer-m8|22|29|-0.563771524720196|
				rno-mir-770-3p	Microtar|7mer-m8|90|95|-0.552906829798918|
				rno-mir-582-3p	Rnahybrid|Offset 1-7 7mer-m8|19|27|-0.561828761328444|
				rno-mir-664-1-5p	Rnahybrid|Offset 1-7 7mer-m8|2|8|-0.560658430017812|
				rno-let-7i-3p	Microtar|8mer|94|99|-0.545089027504548| Miranda|N/A|76|100|1.69991290436463|
				rno-mir-147	Microtar|8mer|94|99|-0.567846537974977|
Ddah2	1.18	0.0438		rno-mir-1188-3p	Rnahybrid|Offset 3-9 8mer|127|133|-0.562801971766815|
				rno-mir-1188-3p	Microtar|7mer-m8|142|147|-0.556140222217221|
				rno-mir-582-3p	Microtar|7mer-m8|135|140|-0.567470360053703|
				rno-mir-874-5p	Rnahybrid|Offset 1-7 7mer-m8|10|17|-0.566288992401899| Microtar|7mer-m8|12|17|-0.548129818999289|
				rno-mir-6318	Microtar|8mer|56|61|-0.54977969610393|
				rno-mir-6318	Microtar|8mer|70|75|-0.546318469522378|
				rno-mir-664-1-5p	Microtar|8mer|23|28|-0.565726745921085|
Ddr2	1.25	0.0122		rno-mir-1224	Microtar|7mer-m8|825|830|-0.552701148175762|
				rno-mir-1224	Microtar|Offset 1-7 7mer-m8|876|881|-0.554090369581545| Microtar|8mer|875|880|-0.541167373074548|
				rno-mir-1224	Targetscan|7mer-m8|816|822|-0.566114662931738|
				rno-mir-20b-3p	Microtar|7mer-m8|466|471|-0.559204268289017|
				rno-mir-20b-3p	Microtar|7mer-m8|804|809|-0.566375079057343|
				rno-mir-409a-3p	Microtar|7mer-m8|17|22|-0.557267941431986|
				rno-mir-409a-3p	Microtar|7mer-m8|862|867|-0.563826402966598|
				rno-mir-409a-3p	Microtar|Offset 1-7 7mer-m8|924|929|-0.564248499094626|
				rno-mir-409a-3p	Targetscan|7mer-m8|261|267|-0.563966489433184|
				rno-mir-770-3p	Microtar|8mer|433|438|-0.562434977486891|
				rno-mir-18a-5p	Microtar|7mer-m8|887|892|-0.563245278113476|
				rno-mir-18a-5p	Microtar|Offset 1-7 7mer-m8|927|932|-0.563501381920534| Microtar|7mer-m8|926|931|-0.550696207539179|
				rno-mir-664-1-5p	Microtar|7mer-m8|80|85|-0.555382675620865|
				rno-mir-146b-3p	Microtar|7mer-m8|826|831|-0.559162662400811|
				rno-mir-147	Microtar|7mer-m8|883|888|-0.566760967681124|
				rno-mir-141-3p	Microtar|7mer-m8|18|23|-0.536630590361103| Miranda|7mer-m8|3|24|2.17905940961834|
				rno-mir-223-5p	Microtar|7mer-m8|846|851|-0.564781884984274|
				rno-mir-223-5p	Targetscan|7mer-m8|745|751|-0.566146606032088|
				rno-mir-3564	Targetscan|7mer-1A|549|555|-0.5657281514175|
				rno-mir-3564	Miranda|N/A|599|619|1.77977065524025|
Defb2	1.13	0.0236		rno-mir-18a-5p	Microtar|7mer-m8|102|107|-0.564654559786278|
				rno-mir-18a-5p	Microtar|Offset 1-7 8mer|46|51|-0.566849817414749|
				rno-mir-223-5p	Microtar|7mer-m8|33|38|-0.567248946453625|
Defb26	1.17	0.0343		rno-mir-770-3p	Microtar|Offset 1-7 7mer-m8|116|121|-0.567839813952354| Microtar|7mer-m8|115|120|-0.546684761054094|
				rno-mir-770-3p	Microtar|7mer-m8|115|120|-0.546684761054094| Microtar|Offset 1-7 7mer-m8|116|121|-0.567839813952354|
Dip2a	1.22	0.027		rno-mir-1224	Microtar|8mer|643|648|-0.549518529315466|
				rno-mir-130b-3p	Targetscan|7mer-m8|293|299|-0.564445635938438| Miranda|7mer-m8|277|300|1.90754305664124|
				rno-mir-664-1-5p	Microtar|8mer|562|567|-0.556629542599936|
				rno-mir-147	Microtar|7mer-m8|514|519|-0.566386051512314|
				rno-mir-141-3p	Miranda|7mer-m8|157|179|1.74782755489|
Disp2	1.19	0.029		rno-mir-20b-3p	Miranda|N/A|285|306|1.79574220541537| Microtar|7mer-m8|300|305|-0.562005470559582|
				rno-mir-1224	Microtar|8mer|1077|1082|-0.555599920646347|
				rno-mir-1224	Microtar|Offset 1-7 7mer-m8|161|166|-0.566266983605758|
				rno-mir-1224	Microtar|7mer-m8|1972|1977|-0.567068084619442|
				rno-mir-409a-3p	Miranda|7mer-m8|1463|1482|1.89157150646611|
				rno-mir-874-5p	Microtar|7mer-m8|1198|1203|-0.561741939981692|
				rno-mir-770-3p	Microtar|8mer|26|31|-0.560934785750492|
				rno-mir-1188-3p	Miranda|N/A|190|207|1.66796980401438| Microtar|7mer-m8|201|206|-0.562311852806591|
				rno-mir-1188-3p	Microtar|7mer-m8|960|965|-0.566140536843022|
				rno-mir-6318	Microtar|8mer|309|314|-0.559937330498955|
				rno-mir-6318	Microtar|7mer-m8|340|345|-0.565787134352297|
				rno-mir-6318	Microtar|7mer-m8|936|941|-0.56633369677084|
				rno-mir-147	Microtar|8mer|2140|2145|-0.56401445199836|
				rno-mir-664-1-5p	Microtar|8mer|1166|1171|-0.559650098140606|
				rno-mir-223-5p	Microtar|7mer-m8|2188|2193|-0.563310106635637|
				rno-mir-34b-3p	Miranda|Offset 3-8 6mer|342|363|1.6839413541895|
				rno-let-7i-3p	Microtar|8mer|2119|2124|-0.558740789874485|
				rno-mir-146b-3p	Microtar|7mer-m8|1227|1232|-0.566637874943925|
				rno-mir-146b-3p	Microtar|7mer-m8|2181|2186|-0.554501972401108|
				rno-mir-146b-3p	Microtar|7mer-m8|486|491|-0.565287751892971|
				rno-mir-146b-3p	Microtar|7mer-m8|933|938|-0.556475193539044|
				rno-mir-3564	Microtar|7mer-m8|86|91|-0.566563623207161|
				rno-mir-141-3p	Microtar|7mer-m8|2236|2241|-0.55637728793647| Miranda|7mer-m8|2224|2242|1.82768530576562| Microtar|Offset 1-7 7mer-m8|2237|2242|-0.564649640548824|
Dkk3	1.35	0.0015		rno-mir-1188-3p	Targetscan|7mer-m8|806|812|-0.568318736855905|
				rno-mir-1949	Miranda|Offset 3-8 6mer|6|28|1.6839413541895|
				rno-mir-223-5p	Miranda|Offset 3-8 6mer|911|934|1.73185600471488|
				rno-mir-141-3p	Targetscan|7mer-m8|605|611|-0.566521937461204|
				rno-mir-6318	Miranda|7mer-m8|1254|1272|1.73185600471488|
Dlg5	1.4	0.0014		rno-mir-770-3p	Microtar|7mer-m8|75|80|-0.565765796361263|
				rno-mir-18a-5p	Miranda|Offset 3-8 6mer|4|26|1.87559995629099| Rnahybrid|7mer-m8|18|24|-0.56126111646367|
				rno-mir-147	Microtar|8mer|9|14|-0.562026712721315|
				rno-mir-664-1-5p	Microtar|8mer|64|69|-0.549475789447197| Miranda|7mer-m8|50|70|1.89157150646611| Rnahybrid|Offset 1-7 7mer-m8|61|69|-0.567527043085274|
Dnajc4	1.13	0.0357		rno-mir-770-3p	Microtar|8mer|3|8|-0.549681455098802|
				rno-mir-1224	Rnahybrid|7mer-m8|27|34|-0.565215688258581|
				rno-mir-6318	Microtar|7mer-m8|11|16|-0.547768941823082|
Dock6	1.34	0.0043		rno-mir-1188-3p	Targetscan|7mer-m8|811|817|-0.565859118128936|
				rno-mir-20b-3p	Miranda|7mer-m8|667|688|1.76379910506512|
Dpp7	1.21	0.0063		rno-mir-18a-5p	Targetscan|7mer-m8|20|26|-0.56568343107701|
				rno-mir-664-1-5p	Rnahybrid|Offset 1-7 8mer|6|14|-0.566409801207424|
Dpysl3	1.35	0.0392		rno-mir-1188-3p	Rnahybrid|Offset 1-7 8mer|118|124|-0.561118075260302|
				rno-mir-223-5p	Microtar|7mer-m8|60|65|-0.5602241156539|
Dst	1.14	0.0216		rno-mir-664-1-5p	Rnahybrid|7mer-m8|15|21|-0.565339978862044|
Dus4l	1.28	0.0318		rno-mir-770-3p	Microtar|8mer|120|125|-0.544311468555822| Microtar|Offset 1-7 7mer-m8|121|126|-0.56413399905142| Rnahybrid|Offset 1-7 7mer-m8|118|125|-0.560849705302709| Miranda|7mer-m8|111|126|1.73185600471488|
				rno-mir-20b-3p	Microtar|7mer-m8|246|251|-0.563740156595652|
				rno-mir-20b-3p	Microtar|Offset 1-7 7mer-m8|6|11|-0.567398663764967| Microtar|7mer-m8|5|10|-0.550935349559951|
				rno-mir-18a-5p	Microtar|7mer-m8|15|20|-0.553993725731435|
				rno-mir-18a-5p	Microtar|Offset 1-7 8mer|653|658|-0.561260493573213| Microtar|7mer-m8|652|657|-0.554109583356406|
				rno-mir-18a-5p	Targetscan|8mer|357|363|-0.561431005842883|
				rno-mir-409a-3p	Microtar|7mer-m8|8|13|-0.561009580519962|
				rno-mir-874-5p	Microtar|7mer-m8|105|110|-0.551637458905649| Rnahybrid|Offset 1-7 8mer|103|110|-0.565530822915086| Miranda|8mer|91|111|1.66796980401438|
				rno-mir-874-5p	Microtar|7mer-m8|242|247|-0.55629969814572|
				rno-mir-1224	Microtar|Offset 1-7 7mer-m8|19|24|-0.566543275452238|
				rno-mir-1224	Microtar|Offset 1-7 7mer-m8|478|483|-0.560878390206824|
				rno-mir-1224	Microtar|8mer|644|649|-0.548963757520133|
				rno-mir-146b-3p	Microtar|Offset 1-7 7mer-m8|174|179|-0.564220516938719|
				rno-mir-146b-3p	Microtar|Offset 1-7 7mer-m8|239|244|-0.549281255966064|
				rno-mir-3564	Microtar|7mer-m8|17|22|-0.556182738483787| Microtar|Offset 1-7 8mer|18|23|-0.56453801538465|
				rno-mir-3564	Microtar|Offset 1-7 8mer|215|220|-0.56505603664303|
				rno-mir-3564	Microtar|7mer-m8|58|63|-0.56350197286789|
				rno-mir-3564	Microtar|Offset 1-7 8mer|668|673|-0.553174816439306|
				rno-mir-664-1-5p	Microtar|8mer|263|268|-0.560143123922962|
				rno-mir-664-1-5p	Microtar|7mer-m8|275|280|-0.552122051709513|
				rno-mir-664-1-5p	Microtar|8mer|390|395|-0.554662055248513|
				rno-mir-664-1-5p	Targetscan|7mer-1A|175|181|-0.565183521556528|
				rno-mir-223-5p	Microtar|7mer-m8|10|15|-0.56011833607709|
				rno-mir-223-5p	Microtar|7mer-m8|404|409|-0.56155844284173|
				rno-mir-6318	Microtar|Offset 1-7 7mer-m8|610|615|-0.562243494571842|
Dusp1	1.36	0.0066		rno-mir-874-5p	Targetscan|7mer-m8|253|259|-0.564214048460898|
				rno-mir-18a-5p	Targetscan|8mer|254|260|-0.563156731839305|
				rno-mir-141-3p	Miranda|7mer-m8|516|537|1.77977065524025|
Dusp19	1.18	0.0165		rno-mir-1224	Microtar|Offset 1-7 7mer-m8|147|152|-0.548618229003644|
				rno-mir-18a-5p	Microtar|Offset 1-7 8mer|153|158|-0.550967931522308|
				rno-mir-18a-5p	Microtar|Offset 1-7 7mer-m8|57|62|-0.553685091495851| Microtar|7mer-m8|56|61|-0.543980953296498|
				rno-mir-223-5p	Microtar|7mer-m8|141|146|-0.552326503523304|
				rno-mir-664-1-5p	Microtar|7mer-m8|10|15|-0.558823362788891|
Dusp7	1.13	0.0278		rno-mir-874-5p	Rnahybrid|Offset 1-7 8mer|272|278|-0.565408528755395|
				rno-mir-770-3p	Microtar|7mer-m8|53|58|-0.556469252122379|
				rno-mir-582-3p	Microtar|7mer-m8|381|386|-0.558870622605859|
				rno-mir-1188-3p	Rnahybrid|Offset 1-7 7mer-m8|281|289|-0.56031165572041|
				rno-mir-1188-3p	Microtar|7mer-m8|33|38|-0.565731649186988|
				rno-mir-141-3p	Miranda|7mer-m8|391|413|1.79574220541537| Microtar|7mer-m8|407|412|-0.565450070757401|
				rno-mir-664-1-5p	Rnahybrid|Offset 1-7 8mer|322|330|-0.566406910356842| Miranda|8mer|311|331|1.79574220541537| Microtar|8mer|325|330|-0.563661895999794|
				rno-mir-219b	Microtar|7mer-m8|303|308|-0.558351179879514| Targetscan|7mer-m8|302|308|-0.565938975879812| Miranda|7mer-m8|288|309|1.71588445453975|
				rno-mir-146b-3p	Microtar|7mer-m8|398|403|-0.564566796118066|
				rno-mir-146b-3p	Microtar|7mer-m8|421|426|-0.555343673095337|
				rno-mir-223-5p	Microtar|7mer-m8|7|12|-0.560120811667367|
				rno-mir-3564	Microtar|7mer-m8|427|432|-0.553951496952772|
Dynlrb2	1.25	0.0154		rno-mir-770-3p	Rnahybrid|7mer-m8|37|43|-0.5653040588457|
				rno-mir-146b-3p	Miranda|7mer-m8|117|137|1.69991290436463|
Eefsec	1.19	0.0342		rno-mir-770-3p	Rnahybrid|Offset 1-7 7mer-m8|205|213|-0.565438523326624| Microtar|8mer|208|213|-0.553495732796975| Miranda|7mer-m8|198|214|1.6839413541895|
				rno-mir-770-3p	Microtar|7mer-m8|166|171|-0.559021617641215|
				rno-mir-1224	Miranda|N/A|59|79|1.77977065524025|
				rno-mir-147	Rnahybrid|7mer-m8|104|111|-0.560223668450495|
				rno-mir-664-1-5p	Microtar|8mer|16|21|-0.55042544184906|
				rno-mir-664-1-5p	Microtar|8mer|256|261|-0.547188775262971|
Efemp2	1.21	0.0392		rno-mir-874-5p	Rnahybrid|Offset 1-7 7mer-m8|29|35|-0.567567530964968|
				rno-mir-874-5p	Microtar|Offset 1-7 7mer-m8|69|74|-0.567444502113969|
				rno-mir-770-3p	Rnahybrid|7mer-m8|30|36|-0.566088773048904|
				rno-mir-146b-3p	Microtar|Offset 1-7 7mer-m8|64|69|-0.565033644529685|
Efhc1	1.32	0.01		rno-mir-874-5p	Rnahybrid|Offset 1-7 7mer-m8|84|90|-0.563698422935045|
Efna1	1.2	0.0445		rno-mir-20b-3p	Microtar|Offset 1-7 7mer-m8|235|240|-0.567555248842884|
				rno-mir-20b-3p	Targetscan|7mer-m8|669|675|-0.566785468039093|
				rno-mir-770-3p	Microtar|8mer|128|133|-0.557435642708825|
				rno-mir-770-3p	Microtar|8mer|661|666|-0.55558287900231|
				rno-mir-409a-3p	Microtar|7mer-m8|755|760|-0.555792904887113| Microtar|Offset 1-7 7mer-m8|756|761|-0.563410423942287|
				rno-mir-1224	Microtar|Offset 1-7 7mer-m8|723|728|-0.567223391973345|
				rno-mir-1224	Microtar|7mer-m8|735|740|-0.550911615836391|
				rno-mir-1224	Microtar|7mer-m8|760|765|-0.551076346404897|
				rno-mir-146b-3p	Microtar|7mer-m8|736|741|-0.556184096065552|
				rno-mir-146b-3p	Microtar|Offset 1-7 7mer-m8|75|80|-0.566234784960605|
				rno-mir-146b-3p	Microtar|7mer-m8|761|766|-0.556678415543472|
				rno-mir-3564	Microtar|7mer-m8|767|772|-0.56260992984751|
				rno-mir-141-3p	Miranda|7mer-m8|716|737|2.00337235769198| Microtar|7mer-m8|731|736|-0.563619779021982|
				rno-mir-219b	Microtar|Offset 1-7 7mer-m8|3|8|-0.56788322462573|
				rno-mir-147	Microtar|7mer-m8|268|273|-0.564439678550222|
				rno-mir-147	Microtar|8mer|680|685|-0.560340212852123|
				rno-mir-6318	Microtar|8mer|435|440|-0.561324092286011|
Efnb3	1.16	0.0449		rno-mir-18a-5p	Targetscan|7mer-m8|1740|1746|-0.567112884817683|
				rno-mir-770-3p	Microtar|7mer-m8|1196|1201|-0.559517789818955|
				rno-mir-770-3p	Microtar|8mer|229|234|-0.562929584452714|
				rno-mir-20b-3p	Targetscan|7mer-m8|66|72|-0.562600921893211|
				rno-mir-1224	Microtar|8mer|1157|1162|-0.553458742686769|
				rno-mir-1224	Targetscan|7mer-1A|40|46|-0.565664265216799|
				rno-mir-582-3p	Miranda|Offset 3-8 6mer|1237|1258|1.89157150646611|
				rno-mir-6318	Miranda|7mer-m8|603|624|1.98740080751685|
				rno-mir-6318	Miranda|7mer-m8|1276|1298|1.76379910506512|
				rno-mir-146b-3p	Miranda|7mer-m8|390|410|1.66796980401438|
				rno-mir-664-1-5p	Miranda|7mer-m8|652|672|1.87559995629099|
				rno-mir-664-1-5p	Miranda|8mer|1515|1535|1.82768530576562|
Egr1	1.38	0.0025		rno-mir-551b-3p	Targetscan|7mer-m8|251|257|-0.564996654419479|
				rno-mir-141-3p	Targetscan|7mer-1A|94|100|-0.566045985265985|
				rno-mir-219b	Miranda|Offset 3-8 6mer|793|814|1.74782755489|
Eln	1.85	0.0167		rno-mir-770-3p	Targetscan|7mer-1A|381|387|-0.567188749681015|
				rno-mir-141-3p	Targetscan|7mer-m8|377|383|-0.565755303052798|
Enah	1.19	0.0304		rno-mir-3564	Microtar|7mer-m8|314|319|-0.56145349378553|
				rno-mir-6318	Microtar|8mer|261|266|-0.560418249846278| Rnahybrid|Offset 1-7 8mer|258|266|-0.562765285116063|
				rno-mir-147	Microtar|8mer|274|279|-0.560240007346324|
				rno-mir-147	Microtar|7mer-m8|308|313|-0.553609210660969|
				rno-mir-223-5p	Microtar|7mer-m8|107|112|-0.559267547570811|
Endov	1.23	0.0171		rno-mir-1188-3p	Miranda|N/A|342|358|1.81171375559049| Microtar|7mer-m8|352|357|-0.549967505562439|
				rno-mir-18a-5p	Microtar|Offset 1-7 7mer-m8|7|12|-0.567388489887505|
				rno-mir-20b-3p	Microtar|7mer-m8|266|271|-0.564932225186073|
				rno-mir-1224	Microtar|8mer|16|21|-0.539182412847233| Microtar|Offset 1-7 7mer-m8|17|22|-0.557668859284482| Miranda|N/A|3|22|1.74782755489|
				rno-mir-130b-3p	Microtar|7mer-m8|104|109|-0.563673299686619|
				rno-mir-6318	Microtar|8mer|582|587|-0.565739219701771|
				rno-mir-6318	Miranda|Offset 3-8 6mer|484|505|1.92351460681636|
				rno-mir-664-1-5p	Microtar|8mer|719|724|-0.55702022268877| Microtar|8mer|723|728|-0.560376995332176|
				rno-mir-664-1-5p	Miranda|Offset 3-8 6mer|563|583|1.66796980401438|
				rno-mir-3564	Microtar|7mer-m8|132|137|-0.566425597070547|
				rno-mir-223-5p	Microtar|7mer-m8|320|325|-0.565155044282566|
				rno-mir-223-5p	Microtar|7mer-m8|400|405|-0.561298777378983|
				rno-mir-147	Microtar|7mer-m8|245|250|-0.56654621421747|
				rno-mir-147	Microtar|8mer|359|364|-0.562172293401161|
				rno-mir-147	Miranda|7mer-1A|72|94|1.71588445453975| Microtar|8mer|88|93|-0.556878395323215|
				rno-mir-146b-3p	Microtar|Offset 1-7 7mer-m8|161|166|-0.562209427255318|
Eps8	1.21	0.016		rno-mir-1949	Miranda|7mer-1A|81|103|1.6839413541895|
				rno-mir-34b-3p	Targetscan|7mer-1A|63|69|-0.565735338615079|
				rno-mir-219b	Targetscan|7mer-m8|48|54|-0.564900825118428|
Errfi1	1.35	0.0135		rno-mir-409a-3p	Microtar|7mer-m8|87|92|-0.548751208130402| Miranda|7mer-m8|73|93|1.79574220541537| Rnahybrid|Offset 1-7 7mer-m8|84|92|-0.560225217690862|
				rno-mir-770-3p	Microtar|8mer|63|68|-0.545855134851798| Microtar|Offset 1-7 7mer-m8|64|69|-0.564936186130516|
				rno-mir-874-5p	Rnahybrid|Offset 1-7 8mer|3|10|-0.567319412932998| Microtar|7mer-m8|5|10|-0.548062738488554|
Esam	1.22	0.0473		rno-mir-1949	Targetscan|7mer-m8|26|32|-0.56604279095595| Microtar|7mer-m8|27|32|-0.547960712226035| Miranda|7mer-m8|14|33|1.97142925734173|
				rno-mir-18a-5p	Microtar|Offset 1-7 8mer|451|456|-0.567317129001323|
				rno-mir-1224	Microtar|7mer-m8|483|488|-0.551416460565876| Microtar|7mer-m8|477|482|-0.554331124728885| Microtar|Offset 1-7 7mer-m8|484|489|-0.560143315581564| Microtar|Offset 1-7 7mer-m8|478|483|-0.560160453054902|
				rno-mir-146b-3p	Microtar|7mer-m8|40|45|-0.55513695332142|
				rno-mir-146b-3p	Microtar|Offset 1-7 7mer-m8|76|81|-0.566675599745438|
				rno-mir-223-5p	Microtar|7mer-m8|509|514|-0.55548254572411|
				rno-mir-219b	Microtar|Offset 1-7 7mer-m8|449|454|-0.566801854849573|
				rno-mir-664-1-5p	Microtar|8mer|17|22|-0.558274516438673|
				rno-mir-664-1-5p	Microtar|8mer|276|281|-0.567361434081508|
				rno-mir-664-1-5p	Microtar|8mer|309|314|-0.56461819256653|
				rno-mir-664-1-5p	Microtar|7mer-m8|415|420|-0.566504177097409|
				rno-mir-34b-3p	Targetscan|7mer-1A|304|310|-0.566739949121094|
				rno-mir-6318	Miranda|7mer-m8|1|12|1.6839413541895| Microtar|8mer|6|11|-0.546210517814745| Targetscan|7mer-m8|5|11|-0.568047220502928|
Etv1	1.24	0.0061		rno-mir-551b-3p	Targetscan|8mer|5009|5015|-0.562854869540995|
				rno-mir-551b-3p	Targetscan|7mer-m8|389|395|-0.566202506457701|
				rno-mir-1224	Microtar|Offset 1-7 7mer-m8|3001|3006|-0.567978223406171|
				rno-mir-1224	Microtar|8mer|3589|3594|-0.554330789326331|
				rno-mir-1224	Microtar|Offset 1-7 7mer-m8|3609|3614|-0.566599686967456|
				rno-mir-1224	Microtar|Offset 1-7 7mer-m8|3740|3745|-0.565634765763626|
				rno-mir-1224	Microtar|8mer|3822|3827|-0.563773776708771|
				rno-mir-1224	Microtar|8mer|3900|3905|-0.559238319633991|
				rno-mir-1224	Microtar|Offset 1-7 7mer-m8|5103|5108|-0.563883996376529|
				rno-mir-409a-3p	Miranda|7mer-m8|1366|1388|1.71588445453975|
				rno-mir-130b-3p	Microtar|7mer-m8|2554|2559|-0.565095166940959| Miranda|N/A|2539|2560|1.66796980401438|
				rno-mir-130b-3p	Miranda|N/A|135|155|1.76379910506512|
				rno-mir-18a-5p	Miranda|N/A|161|186|1.71588445453975| Microtar|7mer-m8|180|185|-0.565489440628583|
				rno-mir-18a-5p	Targetscan|7mer-1A|250|256|-0.567247045839154|
				rno-mir-20b-3p	Microtar|7mer-m8|3747|3752|-0.560948601141393|
				rno-mir-20b-3p	Miranda|7mer-m8|4705|4724|1.85962840611586| Microtar|7mer-m8|4718|4723|-0.564985394476606|
				rno-mir-20b-3p	Targetscan|7mer-1A|1966|1972|-0.56700587543151|
				rno-mir-20b-3p	Targetscan|7mer-1A|1871|1877|-0.56762876588834|
				rno-mir-141-3p	Targetscan|7mer-m8|234|240|-0.565499758249996|
				rno-mir-141-3p	Miranda|7mer-m8|2364|2387|1.95545770716661|
				rno-mir-141-3p	Miranda|7mer-m8|4637|4658|1.66796980401438|
				rno-mir-147	Microtar|8mer|176|181|-0.56332408174204|
				rno-mir-6318	Miranda|7mer-m8|3947|3968|1.79574220541537|
				rno-mir-664-1-5p	Microtar|8mer|2272|2277|-0.560286021382378| Microtar|8mer|2276|2281|-0.567040917012594|
				rno-mir-664-1-5p	Microtar|8mer|2408|2413|-0.567371751702922|
				rno-mir-664-1-5p	Microtar|7mer-m8|5070|5075|-0.561843774585609|
				rno-mir-664-1-5p	Targetscan|7mer-m8|1703|1709|-0.566178549132438|
				rno-mir-3564	Miranda|7mer-m8|426|445|1.93948615699148| Targetscan|7mer-m8|438|444|-0.566394165059803|
				rno-mir-3564	Targetscan|7mer-1A|3272|3278|-0.567619981535743|
				rno-mir-223-5p	Microtar|7mer-m8|3690|3695|-0.564791851231584|
Etv5	1.31	0.0031		rno-mir-1224	Miranda|7mer-m8|27|47|1.82768530576562|
				rno-mir-1224	Miranda|N/A|539|558|1.74782755489|
				rno-mir-34b-3p	Miranda|7mer-m8|1941|1962|1.66796980401438|
				rno-mir-147	Miranda|N/A|2136|2158|1.66796980401438|
				rno-mir-664-1-5p	Miranda|N/A|1764|1784|1.89157150646611|
				rno-mir-6318	Miranda|7mer-m8|1134|1158|1.69991290436463|
Exoc3l1	1.19	0.0217		rno-mir-770-3p	Microtar|Offset 1-7 7mer-m8|96|101|-0.566802797171033| Microtar|8mer|95|100|-0.554151253130812|
				rno-mir-874-5p	Rnahybrid|7mer-m8|55|61|-0.563834660258038|
				rno-mir-223-5p	Microtar|7mer-m8|110|115|-0.561261883098079|
				rno-let-7i-3p	Microtar|8mer|13|18|-0.558414411246657|
				rno-mir-664-1-5p	Microtar|7mer-m8|123|128|-0.546851551952573|
				rno-mir-147	Microtar|7mer-m8|35|40|-0.560220553998211| Rnahybrid|Offset 1-7 7mer-m8|33|40|-0.566002047531453|
Exoc3l4	1.27	0.0457		rno-mir-1188-3p	Miranda|7mer-m8|9|25|1.74782755489| Rnahybrid|Offset 1-7 7mer-m8|16|24|-0.562889735435028|
				rno-mir-146b-3p	Miranda|7mer-m8|640|660|2.00337235769198|
				rno-mir-664-1-5p	Miranda|N/A|643|663|1.66796980401438|
				rno-mir-6318	Rnahybrid|Offset 1-7 7mer-m8|713|721|-0.563380780745162| Miranda|7mer-m8|702|722|2.06725855839247|
				rno-mir-6318	Miranda|7mer-m8|172|190|1.6839413541895|
Ext1	1.11	0.047		rno-mir-874-5p	Rnahybrid|Offset 3-9 7mer-m8|13|19|-0.562453855859198|
				rno-mir-1188-3p	Rnahybrid|Offset 3-9 8mer|91|97|-0.564665851672252|
				rno-mir-3564	Targetscan|7mer-1A|52|58|-0.565520521265223|
Extl3	1.15	0.0362		rno-mir-1224	Microtar|8mer|266|271|-0.560850408050917|
				rno-mir-409a-3p	Targetscan|7mer-m8|401|407|-0.566354236184365|
				rno-mir-770-3p	Rnahybrid|Offset 1-7 7mer-m8|98|105|-0.564589667377917|
				rno-mir-770-3p	Microtar|Offset 1-7 7mer-m8|326|331|-0.567148693033176| Microtar|8mer|325|330|-0.55169406207947|
				rno-mir-1188-3p	Microtar|7mer-m8|304|309|-0.557444618720023|
				rno-mir-1949	Targetscan|7mer-1A|407|413|-0.567653521791111|
				rno-mir-874-5p	Rnahybrid|8mer|90|97|-0.565019797195683|
				rno-mir-147	Microtar|Offset 1-7 7mer-m8|382|387|-0.564729067067845|
				rno-mir-219b	Miranda|7mer-m8|72|91|1.69991290436463|
				rno-mir-664-1-5p	Microtar|8mer|190|195|-0.565238703262383|
F11r	1.19	0.0375		rno-mir-770-3p	Microtar|8mer|9|14|-0.548469949131818|
				rno-mir-874-5p	Microtar|7mer-m8|7|12|-0.545318826168467|
				rno-mir-130b-3p	Microtar|Offset 1-7 7mer-m8|74|79|-0.566431410714811|
				rno-mir-130b-3p	Microtar|7mer-m8|845|850|-0.563765311787178|
				rno-mir-1188-3p	Microtar|7mer-m8|821|826|-0.567217674158382|
				rno-mir-20b-3p	Microtar|7mer-m8|66|71|-0.562698875410435|
				rno-mir-18a-5p	Microtar|Offset 1-7 8mer|29|34|-0.563543211410443|
				rno-mir-664-1-5p	Microtar|8mer|128|133|-0.553549764551217|
				rno-mir-664-1-5p	Microtar|8mer|154|159|-0.568014766312972|
				rno-mir-3564	Microtar|Offset 1-7 7mer-m8|174|179|-0.567803718248958|
				rno-mir-146b-3p	Microtar|7mer-m8|825|830|-0.55906950034864|
				rno-mir-146b-3p	Microtar|7mer-m8|833|838|-0.565400974212163|
				rno-mir-6318	Microtar|7mer-m8|37|42|-0.55205064290868|
F2r	1.45	0.0034		rno-mir-18a-5p	Microtar|Offset 1-7 8mer|98|103|-0.567049381934187|
				rno-mir-146b-3p	Microtar|7mer-m8|70|75|-0.560174539962156| Rnahybrid|Offset 1-7 7mer-m8|67|75|-0.566178517189338|
F8	1.16	0.0155		rno-let-7i-3p	Microtar|8mer|350|355|-0.566504831930966|
				rno-mir-146b-3p	Miranda|7mer-m8|1248|1264|1.82768530576562|
Fam124a	1.25	0.0065		rno-mir-1224	Microtar|Offset 1-7 7mer-m8|57|62|-0.563081378065579|
				rno-mir-664-1-5p	Microtar|Offset 1-7 7mer-m8|49|54|-0.566311208828193| Microtar|7mer-m8|48|53|-0.547134168532922| Rnahybrid|7mer-m8|45|52|-0.565119970758381|
				rno-mir-664-1-5p	Microtar|8mer|26|31|-0.553916774802691|
Fam180a	1.48	0.008		rno-mir-409a-3p	Microtar|7mer-m8|180|185|-0.565892434782601|
				rno-mir-409a-3p	Microtar|Offset 1-7 7mer-m8|818|823|-0.558819481702198|
				rno-mir-1224	Microtar|Offset 1-7 7mer-m8|263|268|-0.56737619179387|
				rno-mir-770-3p	Microtar|7mer-m8|13|18|-0.55399509928475|
				rno-mir-664-1-5p	Microtar|7mer-m8|813|818|-0.557556291798848|
				rno-mir-219b	Microtar|Offset 1-7 7mer-m8|819|824|-0.55076475743253|
				rno-mir-223-5p	Microtar|7mer-m8|416|421|-0.567382388755338|
Fam198b	1.2	0.0098		rno-mir-18a-5p	Microtar|7mer-m8|1504|1509|-0.562779483824169|
				rno-mir-770-3p	Microtar|8mer|1387|1392|-0.566400234248869|
				rno-mir-1224	Microtar|Offset 1-7 7mer-m8|1262|1267|-0.567438241266301|
				rno-mir-1224	Microtar|Offset 1-7 7mer-m8|1355|1360|-0.562779467852618|
				rno-mir-1224	Microtar|Offset 1-7 7mer-m8|1435|1440|-0.565991873653992|
				rno-mir-1224	Microtar|Offset 1-7 7mer-m8|1707|1712|-0.547432916378948|
				rno-mir-1224	Microtar|8mer|967|972|-0.562429291615029|
				rno-mir-1188-3p	Microtar|7mer-m8|1454|1459|-0.562873188909046|
				rno-mir-1188-3p	Microtar|7mer-m8|780|785|-0.553597168112137|
				rno-mir-1188-3p	Miranda|8mer|561|577|1.66796980401438|
				rno-mir-551b-3p	Targetscan|7mer-1A|1126|1132|-0.56545823221954|
				rno-mir-551b-3p	Targetscan|7mer-1A|1654|1660|-0.566271184123454|
				rno-mir-409a-3p	Microtar|7mer-m8|1614|1619|-0.557799011446859|
				rno-mir-20b-3p	Microtar|7mer-m8|1573|1578|-0.56744092448673|
				rno-mir-1949	Microtar|7mer-m8|1106|1111|-0.56357945085779|
				rno-mir-664-1-5p	Microtar|8mer|1531|1536|-0.558394734296841|
				rno-mir-664-1-5p	Microtar|7mer-m8|383|388|-0.567666602490704|
				rno-mir-664-1-5p	Microtar|7mer-m8|799|804|-0.561652850674815|
				rno-mir-664-1-5p	Targetscan|8mer|1025|1031|-0.56187581351526|
				rno-mir-3564	Microtar|7mer-m8|1353|1358|-0.557603072469311| Microtar|Offset 1-7 8mer|1354|1359|-0.562322745403811|
				rno-let-7i-3p	Microtar|8mer|264|269|-0.564924766472141|
				rno-mir-147	Microtar|8mer|25|30|-0.559649938425104| Microtar|Offset 1-7 7mer-m8|26|31|-0.567835038458851|
				rno-mir-147	Microtar|7mer-m8|492|497|-0.564121429441433|
				rno-mir-146b-3p	Microtar|7mer-m8|79|84|-0.56043484428691| Microtar|Offset 1-7 7mer-m8|80|85|-0.567285984478481|
				rno-mir-223-5p	Miranda|N/A|88|111|1.81171375559049| Microtar|7mer-m8|105|110|-0.561088975095883|
				rno-mir-223-5p	Microtar|7mer-m8|1542|1547|-0.560741801509726|
				rno-mir-223-5p	Microtar|7mer-m8|1630|1635|-0.566477440722416|
				rno-mir-223-5p	Miranda|N/A|88|111|1.81171375559049| Targetscan|7mer-m8|113|119|-0.56470118074124|
				rno-mir-223-5p	Miranda|8mer|1183|1204|2.00337235769198|
Fam20a	1.15	0.0451		rno-mir-874-5p	Miranda|7mer-m8|1|20|1.90754305664124| Rnahybrid|Offset 1-7 7mer-m8|11|19|-0.568020739672738|
				rno-mir-1188-3p	Rnahybrid|Offset 1-7 8mer|13|21|-0.567852383562341|
				rno-mir-770-3p	Rnahybrid|7mer-m8|62|69|-0.566373274272174|
Fam219a	1.18	0.0149		rno-mir-1188-3p	Microtar|7mer-m8|1176|1181|-0.559827637892352|
				rno-mir-1188-3p	Microtar|7mer-m8|630|635|-0.564372582067937|
				rno-mir-1224	Microtar|Offset 1-7 7mer-m8|1134|1139|-0.563944320921541| Miranda|N/A|1119|1139|1.77977065524025| Microtar|8mer|1133|1138|-0.543745516675366|
				rno-mir-1224	Microtar|8mer|670|675|-0.557016740890832|
				rno-mir-1224	Microtar|8mer|90|95|-0.559841437311704| Miranda|7mer-m8|76|96|1.97142925734173|
				rno-mir-770-3p	Miranda|7mer-m8|320|334|1.73185600471488| Microtar|8mer|328|333|-0.566145440108925|
				rno-mir-770-3p	Microtar|8mer|806|811|-0.561729402314805|
				rno-mir-770-3p	Microtar|8mer|846|851|-0.559859852509056|
				rno-mir-874-5p	Miranda|Offset 3-8 6mer|10|30|1.77977065524025|
				rno-mir-20b-3p	Microtar|7mer-m8|296|301|-0.565612437536481|
				rno-mir-20b-3p	Microtar|7mer-m8|990|995|-0.565659553609498|
				rno-mir-551b-3p	Microtar|7mer-m8|8|13|-0.554753428487065| Miranda|7mer-m8|1|14|1.66796980401438|
				rno-mir-6318	Microtar|7mer-m8|970|975|-0.559596242073415|
				rno-mir-219b	Targetscan|7mer-1A|10|16|-0.568047220502928|
				rno-mir-147	Targetscan|7mer-1A|738|744|-0.568395400296746|
				rno-mir-146b-3p	Microtar|7mer-m8|251|256|-0.567605367567333|
				rno-mir-3564	Microtar|7mer-m8|1116|1121|-0.567416024840007|
				rno-mir-3564	Microtar|7mer-m8|249|254|-0.567447552680053|
				rno-mir-3564	Miranda|6mer|488|508|1.97142925734173| Microtar|7mer-m8|502|507|-0.550357434988414|
				rno-mir-664-1-5p	Miranda|7mer-m8|340|360|1.89157150646611| Microtar|8mer|354|359|-0.562082261772824| Rnahybrid|Offset 1-7 7mer-m8|351|359|-0.561986560244174|
				rno-mir-664-1-5p	Microtar|7mer-m8|1047|1052|-0.567258209952727|
Fblim1	1.29	0.0072		rno-mir-770-3p	Rnahybrid|7mer-m8|76|82|-0.562356285659178|
Fbxw5	1.25	0.0303		rno-mir-1949	Miranda|Offset 3-8 6mer|279|304|1.73185600471488|
				rno-mir-664-1-5p	Miranda|7mer-1A|299|320|1.6839413541895|
Fermt2	1.14	0.0361		rno-mir-770-3p	Microtar|7mer-m8|451|456|-0.56033269025199|
				rno-mir-1949	Miranda|Offset 3-8 6mer|399|419|1.66796980401438|
				rno-mir-409a-3p	Microtar|Offset 1-7 7mer-m8|38|43|-0.567726990921917|
				rno-mir-1224	Microtar|8mer|214|219|-0.55831257664274|
				rno-mir-1224	Microtar|8mer|530|535|-0.553548758343556|
				rno-mir-130b-3p	Microtar|7mer-m8|777|782|-0.56466930152709| Miranda|N/A|762|783|1.6839413541895|
				rno-mir-130b-3p	Microtar|7mer-m8|916|921|-0.554043956256736|
				rno-mir-874-5p	Targetscan|7mer-m8|45|51|-0.564190091135635|
				rno-mir-551b-3p	Microtar|7mer-m8|525|530|-0.560784237918541|
				rno-mir-18a-5p	Microtar|7mer-m8|1002|1007|-0.557310665328705|
				rno-mir-18a-5p	Microtar|Offset 1-7 8mer|1042|1047|-0.554626502577823| Microtar|Offset 1-7 8mer|1047|1052|-0.550995035242955| Microtar|7mer-m8|1041|1046|-0.543100505621544|
				rno-mir-18a-5p	Microtar|Offset 1-7 7mer-m8|677|682|-0.562994700462778| Microtar|7mer-m8|676|681|-0.550995035242955|
				rno-mir-18a-5p	Microtar|7mer-m8|771|776|-0.561257938125185|
				rno-mir-18a-5p	Microtar|7mer-m8|790|795|-0.556158046467216|
				rno-mir-141-3p	Microtar|7mer-m8|597|602|-0.566778536386317|
				rno-mir-219b	Microtar|7mer-m8|325|330|-0.559213883162223|
				rno-mir-219b	Targetscan|7mer-1A|551|557|-0.568395400296746|
				rno-mir-147	Microtar|8mer|1031|1036|-0.561434088352067|
				rno-mir-147	Microtar|7mer-m8|547|552|-0.558056217290879| Microtar|Offset 1-7 7mer-m8|548|553|-0.567095683458145|
				rno-mir-147	Microtar|8mer|681|686|-0.564399717731684|
				rno-mir-147	Microtar|8mer|717|722|-0.56773002551645|
				rno-mir-3564	Microtar|7mer-m8|1004|1009|-0.550728757558436| Microtar|Offset 1-7 8mer|1005|1010|-0.5629966489919|
				rno-let-7i-3p	Microtar|8mer|681|686|-0.559182179635125|
				rno-mir-223-5p	Microtar|7mer-m8|1038|1043|-0.55814749470013|
				rno-mir-223-5p	Microtar|7mer-m8|630|635|-0.563942052961416|
				rno-mir-223-5p	Microtar|7mer-m8|671|676|-0.562205242709172|
				rno-mir-146b-3p	Microtar|7mer-m8|215|220|-0.566485825786258|
				rno-mir-6318	Microtar|7mer-m8|519|524|-0.565604962850999|
				rno-mir-664-1-5p	Microtar|7mer-m8|251|256|-0.564159713247202|
				rno-mir-664-1-5p	Microtar|7mer-m8|262|267|-0.558264725878415|
				rno-mir-664-1-5p	Microtar|8mer|420|425|-0.557898322545848|
				rno-mir-664-1-5p	Microtar|7mer-m8|897|902|-0.567314349951592|
				rno-mir-34b-3p	Targetscan|7mer-m8|5|11|-0.568047220502928|
Fgf1	1.23	0.0243		rno-mir-409a-3p	Microtar|7mer-m8|294|299|-0.562273201655167|
				rno-mir-6318	Microtar|7mer-m8|12|17|-0.557695739403427|
				rno-mir-6318	Miranda|7mer-m8|366|387|1.69991290436463| Microtar|8mer|381|386|-0.551668954802595| Targetscan|7mer-m8|380|386|-0.565907032779461|
				rno-mir-219b	Microtar|7mer-m8|227|232|-0.562315701950183| Miranda|N/A|212|233|1.73185600471488|
				rno-mir-3564	Microtar|Offset 1-7 7mer-m8|127|132|-0.561256628458071|
				rno-mir-146b-3p	Microtar|Offset 1-7 7mer-m8|10|15|-0.567069665802909|
				rno-mir-146b-3p	Microtar|Offset 1-7 7mer-m8|187|192|-0.566912521720736|
				rno-mir-146b-3p	Microtar|7mer-m8|362|367|-0.561937431755836|
				rno-mir-664-1-5p	Microtar|8mer|204|209|-0.560785292040853|
Fgf2	1.16	0.0207		rno-mir-223-5p	Microtar|7mer-m8|38|43|-0.564854124305716|
				rno-mir-147	Microtar|Offset 1-7 7mer-m8|40|45|-0.563832871444419|
				rno-mir-146b-3p	Microtar|7mer-m8|117|122|-0.553109317112038|
				rno-mir-146b-3p	Microtar|7mer-m8|5|10|-0.558155911707072|
Fhl1	1.18	0.03		rno-mir-1188-3p	Targetscan|7mer-m8|839|845|-0.564669237640889| Miranda|7mer-m8|830|846|1.66796980401438|
				rno-mir-20b-3p	Pita|6mer|857|862|-0.552075670327804|
				rno-mir-130b-3p	Pita|8mer|1159|1165|-0.552075670327804|
				rno-mir-130b-3p	Miranda|N/A|112|134|1.71588445453975|
				rno-mir-18a-5p	Pita|8mer|859|865|-0.552075670327804|
				rno-mir-1224	Targetscan|7mer-1A|844|850|-0.567151216538103|
				rno-mir-874-5p	Pita|8mer|380|386|-0.552075670327804|
				rno-mir-874-5p	Targetscan|7mer-1A|81|87|-0.566766302178883|
				rno-mir-223-5p	Miranda|7mer-m8|1204|1226|1.74782755489|
				rno-mir-3564	Pita|8mer|1267|1273|-0.552075670327804|
				rno-mir-3564	Miranda|7mer-1A|250|273|1.69991290436463|
Figf	1.42	0.0183		rno-mir-770-3p	Rnahybrid|Offset 1-7 8mer|63|70|-0.566734470879384|
				rno-mir-874-5p	Rnahybrid|Offset 1-7 7mer-m8|45|52|-0.565109988539522|
Fkbp6	1.11	0.0451		rno-mir-664-1-5p	Rnahybrid|7mer-m8|220|227|-0.564240577205739|
				rno-mir-664-1-5p	Miranda|7mer-m8|71|91|1.79574220541537|
Flrt2	1.67	0.0051		rno-mir-770-3p	Rnahybrid|Offset 1-7 7mer-m8|8|15|-0.56412754654515|
Flt3	1.24	0.0113		rno-mir-770-3p	Rnahybrid|7mer-m8|2|8|-0.56154566560159|
				rno-mir-1224	Microtar|Offset 1-7 7mer-m8|95|100|-0.56037640438482|
				rno-mir-20b-3p	Microtar|7mer-m8|33|38|-0.557210316078954|
				rno-mir-146b-3p	Microtar|7mer-m8|110|115|-0.555329825761335|
Fndc1	1.5	0.0067		rno-mir-770-3p	Microtar|7mer-m8|11|16|-0.554939385245754| Rnahybrid|7mer-m8|9|15|-0.563105399277042|
				rno-mir-223-5p	Microtar|7mer-m8|105|110|-0.563856285736975|
				rno-mir-664-1-5p	Rnahybrid|7mer-m8|31|38|-0.567527043085274|
				rno-mir-6318	Microtar|8mer|66|71|-0.565839712695473|
Folr2	1.68	0.0327		rno-mir-874-5p	Rnahybrid|Offset 1-7 7mer-m8|116|123|-0.566680007893287|
				rno-mir-146b-3p	Targetscan|8mer|101|107|-0.563395506514423|
Fos	2.45	0.0003		rno-mir-1224	Miranda|7mer-m8|156|179|2.06725855839247| Microtar|8mer|173|178|-0.536755919115327| Rnahybrid|Offset 1-7 7mer-m8|170|178|-0.562401740690977|
				rno-mir-20b-3p	Microtar|7mer-m8|129|134|-0.564588836857308|
				rno-mir-20b-3p	Targetscan|7mer-m8|89|95|-0.56708892749242|
				rno-mir-20b-3p	Targetscan|7mer-1A|198|204|-0.567323709279995|
				rno-mir-223-5p	Microtar|7mer-m8|41|46|-0.566960596086763|
				rno-mir-147	Microtar|7mer-m8|109|114|-0.556397955122397|
				rno-mir-147	Microtar|7mer-m8|252|257|-0.566955085901953|
Fstl1	1.26	0.0337		rno-mir-6318	Targetscan|7mer-1A|76|82|-0.56700587543151|
Fzd1	1.1	0.0375		rno-mir-1224	Microtar|Offset 1-7 7mer-m8|1050|1055|-0.567789791057205|
				rno-mir-1224	Microtar|8mer|1117|1122|-0.566608487291603|
				rno-mir-1224	Microtar|Offset 1-7 7mer-m8|1709|1714|-0.564639722216166|
				rno-mir-1224	Microtar|Offset 1-7 7mer-m8|391|396|-0.56800182935733|
				rno-mir-1224	Microtar|Offset 1-7 7mer-m8|569|574|-0.558763677105886|
				rno-mir-1224	Microtar|Offset 1-7 7mer-m8|98|103|-0.563579594601742|
				rno-mir-130b-3p	Miranda|7mer-m8|486|505|1.79574220541537| Microtar|7mer-m8|499|504|-0.556618138913111|
				rno-mir-130b-3p	Microtar|7mer-m8|994|999|-0.558517970777992|
				rno-mir-551b-3p	Miranda|N/A|907|929|1.6839413541895|
				rno-mir-20b-3p	Microtar|Offset 1-7 7mer-m8|1572|1577|-0.557417307369224| Microtar|7mer-m8|1571|1576|-0.546410449679837|
				rno-mir-20b-3p	Microtar|7mer-m8|414|419|-0.561081228894048|
				rno-mir-20b-3p	Microtar|7mer-m8|664|669|-0.564519041183042|
				rno-mir-1188-3p	Microtar|Offset 1-7 7mer-m8|1804|1809|-0.567552677423305|
				rno-mir-1188-3p	Microtar|7mer-m8|385|390|-0.567475423035108|
				rno-mir-409a-3p	Microtar|7mer-m8|1482|1487|-0.559374764587137|
				rno-mir-409a-3p	Microtar|Offset 1-7 7mer-m8|1575|1580|-0.565384635316333| Microtar|7mer-m8|1574|1579|-0.5621895586469|
				rno-mir-409a-3p	Microtar|Offset 1-7 7mer-m8|1655|1660|-0.565582426993702|
				rno-mir-582-3p	Microtar|7mer-m8|1381|1386|-0.567971850757651|
				rno-mir-1949	Microtar|7mer-m8|1672|1677|-0.560059273284542|
				rno-mir-770-3p	Microtar|8mer|189|194|-0.56181927422764|
				rno-mir-664-1-5p	Microtar|7mer-m8|27|32|-0.559717785570248|
				rno-mir-664-1-5p	Microtar|8mer|38|43|-0.551539856762529|
				rno-mir-664-1-5p	Microtar|7mer-m8|661|666|-0.56692654474179|
				rno-mir-664-1-5p	Microtar|8mer|759|764|-0.566457076995942|
				rno-mir-664-1-5p	Microtar|8mer|82|87|-0.558915183230848|
				rno-mir-146b-3p	Microtar|7mer-m8|1214|1219|-0.567986672356214|
				rno-mir-146b-3p	Microtar|7mer-m8|167|172|-0.554674672773152| Microtar|Offset 1-7 7mer-m8|168|173|-0.567396028459188|
				rno-mir-146b-3p	Microtar|7mer-m8|24|29|-0.563503889453911|
				rno-mir-6318	Microtar|8mer|1406|1411|-0.56352383792008|
				rno-mir-223-5p	Microtar|7mer-m8|1484|1489|-0.566545735070965|
				rno-mir-223-5p	Microtar|7mer-m8|1611|1616|-0.564218440637196|
				rno-mir-223-5p	Microtar|7mer-m8|1674|1679|-0.564743920609508|
				rno-mir-223-5p	Miranda|N/A|311|333|1.69991290436463| Microtar|7mer-m8|327|332|-0.562161400803942|
				rno-mir-3564	Microtar|Offset 1-7 7mer-m8|23|28|-0.565927061103381|
				rno-mir-3564	Microtar|7mer-m8|334|339|-0.567305166310241|
				rno-mir-3564	Microtar|7mer-m8|403|408|-0.563004107705832|
				rno-mir-3564	Microtar|7mer-m8|801|806|-0.562564937990666|
Fzd2	1.44	0.003		rno-mir-770-3p	Rnahybrid|Offset 1-7 7mer-m8|32|40|-0.566479852426492|
				rno-mir-18a-5p	Rnahybrid|Offset 3-9 7mer-m8|43|49|-0.561519775718756|
				rno-mir-6318	Rnahybrid|Offset 1-7 7mer-m8|13|21|-0.563628515459928|
Gab1	1.15	0.0425		rno-mir-18a-5p	Miranda|7mer-m8|639|664|1.82768530576562|
				rno-mir-18a-5p	Miranda|N/A|222|243|1.69991290436463|
				rno-mir-409a-3p	Miranda|8mer|908|929|1.81171375559049| Targetscan|8mer|922|928|-0.563171106234463|
				rno-mir-664-1-5p	Miranda|7mer-m8|1244|1264|1.74782755489|
				rno-mir-34b-3p	Targetscan|7mer-m8|1190|1196|-0.564789024267203|
				rno-mir-146b-3p	Miranda|7mer-m8|189|211|2.00337235769198|
Gas6	1.38	0.0142		rno-mir-874-5p	Rnahybrid|Offset 1-7 7mer-m8|244|250|-0.56116897659071|
Gatm	1.18	0.0242		rno-mir-18a-5p	Microtar|7mer-m8|763|768|-0.557962049031047|
				rno-mir-18a-5p	Microtar|7mer-m8|825|830|-0.563404833899725|
				rno-mir-18a-5p	Microtar|7mer-m8|91|96|-0.559690937394404|
				rno-mir-130b-3p	Microtar|7mer-m8|922|927|-0.55470094597319|
				rno-mir-582-3p	Microtar|7mer-m8|168|173|-0.565281491045302|
				rno-mir-582-3p	Miranda|8mer|736|756|2.0832301085676| Microtar|7mer-m8|750|755|-0.559524897158783|
				rno-mir-874-5p	Miranda|Offset 3-8 6mer|2|25|1.69991290436463|
				rno-mir-1188-3p	Microtar|7mer-m8|815|820|-0.558142208117022|
				rno-mir-1224	Microtar|Offset 1-7 7mer-m8|139|144|-0.555413612513554|
				rno-mir-1224	Microtar|8mer|299|304|-0.546705795585675|
				rno-mir-1224	Microtar|8mer|481|486|-0.567336374719284|
				rno-mir-1224	Microtar|Offset 1-7 7mer-m8|553|558|-0.559678655272319|
				rno-mir-1224	Microtar|Offset 1-7 7mer-m8|766|771|-0.561552709055217|
				rno-mir-1224	Microtar|Offset 1-7 7mer-m8|903|908|-0.56006639659592|
				rno-mir-20b-3p	Miranda|N/A|70|91|1.73185600471488| Microtar|7mer-m8|85|90|-0.555794374269729|
				rno-mir-223-5p	Microtar|7mer-m8|34|39|-0.566126210362515|
				rno-mir-223-5p	Microtar|Offset 1-7 7mer-m8|77|82|-0.567727038836567| Microtar|7mer-m8|76|81|-0.553607821136104|
				rno-mir-223-5p	Microtar|Offset 1-7 7mer-m8|790|795|-0.567534949002611|
				rno-mir-223-5p	Microtar|7mer-m8|856|861|-0.562124171120483|
				rno-mir-219b	Microtar|7mer-m8|887|892|-0.560168087455885|
				rno-mir-147	Microtar|8mer|892|897|-0.562097658347193|
				rno-mir-3564	Microtar|7mer-m8|445|450|-0.560874173717577| Microtar|Offset 1-7 8mer|446|451|-0.566367029396055|
				rno-mir-3564	Microtar|Offset 1-7 8mer|531|536|-0.561698098076462|
				rno-mir-3564	Microtar|7mer-m8|612|617|-0.555882137937941|
				rno-mir-3564	Microtar|Offset 1-7 8mer|828|833|-0.560938778638036| Microtar|7mer-m8|827|832|-0.549468394619466|
Gdpd2	1.19	0.0109		rno-mir-1224	Pita|6mer|452|457|-0.552075670327804|
				rno-mir-770-3p	Rnahybrid|Offset 1-7 7mer-m8|5|12|-0.561885731847919|
				rno-mir-664-1-5p	Targetscan|7mer-m8|596|602|-0.562816537820575|
				rno-mir-223-5p	Targetscan|7mer-1A|233|239|-0.565768878870446|
Ghr	1.24	0.0053		rno-mir-1224	Microtar|8mer|213|218|-0.565434067264125|
				rno-mir-1224	Microtar|Offset 1-7 7mer-m8|647|652|-0.563882479079263|
				rno-mir-1224	Microtar|Offset 1-7 7mer-m8|662|667|-0.564372454295535|
				rno-mir-1224	Microtar|Offset 1-7 7mer-m8|768|773|-0.566936638761501|
				rno-mir-20b-3p	Microtar|7mer-m8|547|552|-0.561545234369735|
				rno-mir-18a-5p	Microtar|Offset 1-7 8mer|523|528|-0.567561765235355| Microtar|7mer-m8|522|527|-0.559956336643664|
				rno-mir-18a-5p	Microtar|Offset 1-7 8mer|61|66|-0.566574675519882|
				rno-mir-3564	Microtar|Offset 1-7 7mer-m8|115|120|-0.563000546050142|
				rno-mir-3564	Microtar|Offset 1-7 8mer|661|666|-0.566495648289615|
				rno-mir-3564	Microtar|7mer-m8|766|771|-0.564650103723779|
				rno-mir-3564	Microtar|7mer-m8|835|840|-0.554981374451164|
				rno-mir-6318	Microtar|8mer|33|38|-0.566275432555801|
				rno-mir-223-5p	Microtar|7mer-m8|531|536|-0.563969412226866| Miranda|7mer-m8|514|537|1.89157150646611|
				rno-mir-223-5p	Microtar|7mer-m8|542|547|-0.563354523516674|
Gimap1	1.12	0.0335		rno-mir-1188-3p	Microtar|7mer-m8|194|199|-0.54808794159473| Miranda|N/A|184|200|1.71588445453975|
				rno-mir-1188-3p	Microtar|7mer-m8|222|227|-0.557491830622341|
Gja1	1.18	0.023		rno-mir-1224	Miranda|N/A|689|711|1.6839413541895|
				rno-mir-130b-3p	Targetscan|8mer|1429|1435|-0.562037924749538| Miranda|8mer|1415|1436|1.87559995629099|
				rno-mir-582-3p	Miranda|7mer-m8|167|190|1.73185600471488|
				rno-mir-18a-5p	Miranda|Offset 3-8 6mer|45|67|1.77977065524025|
				rno-mir-664-1-5p	Targetscan|7mer-m8|1174|1180|-0.564405707063|
				rno-mir-223-5p	Miranda|N/A|911|936|1.71588445453975|
				rno-mir-141-3p	Miranda|7mer-m8|921|942|1.87559995629099|
				rno-mir-141-3p	Miranda|7mer-m8|469|490|1.66796980401438|
Glb1	1.18	0.0199		rno-mir-770-3p	Miranda|7mer-m8|700|718|1.81171375559049|
				rno-mir-20b-3p	Miranda|7mer-m8|133|155|1.82768530576562|
				rno-mir-3564	Miranda|N/A|712|735|1.81171375559049|
				rno-mir-3564	Miranda|N/A|1|19|1.66796980401438|
				rno-mir-223-5p	Miranda|8mer|206|228|1.6839413541895|
Gli3	1.17	0.0367		rno-mir-1224	Targetscan|7mer-m8|55|61|-0.567120870592771|
				rno-mir-6318	Rnahybrid|Offset 1-7 8mer|4|10|-0.560735444832756|
Glyat	1.15	0.0349		rno-mir-223-5p	Miranda|N/A|494|517|1.84365685594074|
Gng12	1.18	0.0374		rno-mir-1949	Rnahybrid|8mer|70|77|-0.563894952859949|
Gnptab	1.14	0.0455		rno-mir-20b-3p	Microtar|7mer-m8|62|67|-0.547577506822683| Rnahybrid|Offset 1-7 7mer-m8|59|67|-0.564962427387454|
				rno-mir-874-5p	Rnahybrid|Offset 3-9 8mer|98|104|-0.562061929989451|
				rno-mir-1188-3p	Rnahybrid|Offset 1-7 7mer-m8|89|95|-0.566111165162249|
				rno-mir-1224	Microtar|Offset 1-7 7mer-m8|51|56|-0.550888824434291|
				rno-mir-147	Microtar|7mer-m8|125|130|-0.558896065285288|
Gpc4	1.12	0.0346		rno-mir-409a-3p	Microtar|7mer-m8|147|152|-0.564540618747329|
				rno-mir-409a-3p	Microtar|7mer-m8|409|414|-0.556650752818569|
				rno-mir-551b-3p	Rnahybrid|Offset 1-7 7mer-m8|390|397|-0.560540368318917| Microtar|7mer-m8|392|397|-0.557289199565269|
				rno-mir-874-5p	Rnahybrid|Offset 1-7 7mer-m8|197|203|-0.564934397316897|
				rno-mir-874-5p	Microtar|7mer-m8|339|344|-0.557897364252837|
				rno-mir-1224	Microtar|Offset 1-7 7mer-m8|121|126|-0.566198609399458| Microtar|8mer|120|125|-0.551200557150609|
				rno-mir-1224	Microtar|Offset 1-7 7mer-m8|316|321|-0.561943357200951|
				rno-mir-1224	Microtar|Offset 1-7 7mer-m8|329|334|-0.565309201684856|
				rno-mir-1224	Microtar|Offset 1-7 7mer-m8|375|380|-0.562553741933993|
				rno-mir-1224	Microtar|8mer|53|58|-0.547607996511967| Miranda|N/A|39|59|1.6839413541895|
				rno-mir-20b-3p	Microtar|7mer-m8|283|288|-0.567943101967336|
				rno-mir-1188-3p	Microtar|7mer-m8|200|205|-0.561692076802046| Rnahybrid|Offset 1-7 7mer-m8|197|205|-0.564093000082121|
				rno-mir-3564	Microtar|7mer-m8|325|330|-0.567576347260665|
				rno-mir-3564	Microtar|7mer-m8|343|348|-0.567837945280983|
				rno-mir-3564	Microtar|7mer-m8|373|378|-0.565344083550439|
				rno-mir-3564	Microtar|Offset 1-7 7mer-m8|398|403|-0.565256878886483| Microtar|7mer-m8|397|402|-0.557653223136861|
				rno-mir-147	Microtar|8mer|442|447|-0.553680204201498|
				rno-mir-146b-3p	Microtar|7mer-m8|399|404|-0.561594554516676|
				rno-mir-223-5p	Microtar|7mer-m8|112|117|-0.560691011980169|
				rno-mir-223-5p	Microtar|Offset 1-7 7mer-m8|414|419|-0.565854166948382|
				rno-mir-6318	Targetscan|7mer-1A|144|150|-0.568353075688782|
				rno-mir-34b-3p	Targetscan|7mer-m8|417|423|-0.566713596063305|
				rno-mir-34b-3p	Miranda|N/A|288|308|1.69991290436463|
Gpr31	1.21	0.0261		rno-mir-551b-3p	Rnahybrid|Offset 1-7 7mer-m8|112|118|-0.562079019548138|
				rno-mir-20b-3p	Rnahybrid|8mer|92|99|-0.560624011327184|
				rno-mir-20b-3p	Microtar|7mer-m8|118|123|-0.546754700472311|
				rno-mir-130b-3p	Microtar|Offset 1-7 7mer-m8|92|97|-0.559498112869139|
				rno-mir-664-1-5p	Microtar|7mer-m8|112|117|-0.567825168040843|
Gpr34	1.17	0.0218		rno-mir-770-3p	Targetscan|7mer-1A|65|71|-0.565781656110587|
				rno-mir-664-1-5p	Rnahybrid|7mer-m8|29|35|-0.566078439455941|
				rno-mir-146b-3p	Microtar|7mer-m8|74|79|-0.566432305121621|
				rno-mir-146b-3p	Microtar|7mer-m8|98|103|-0.553916774802691|
Gramd1b	1.21	0.0273		rno-mir-770-3p	Microtar|7mer-m8|29|34|-0.56634283249754| Rnahybrid|7mer-m8|27|33|-0.56509791404759|
				rno-mir-874-5p	Rnahybrid|6mer|13|18|-0.562323176635665|
				rno-mir-147	Microtar|8mer|33|38|-0.563310010806336|
				rno-mir-223-5p	Miranda|N/A|23|45|1.6839413541895| Microtar|7mer-m8|39|44|-0.561289098619577|
				rno-mir-223-5p	Microtar|7mer-m8|62|67|-0.548796822877703|
				rno-mir-223-5p	Microtar|7mer-m8|72|77|-0.558831604108781|
				rno-mir-223-5p	Microtar|7mer-m8|95|100|-0.551868695009085|
Grem1	1.29	0.0356		rno-mir-1188-3p	Targetscan|7mer-1A|738|744|-0.567524152234693|
				rno-mir-1224	Microtar|Offset 1-7 7mer-m8|1341|1346|-0.566480155885945|
				rno-mir-1224	Targetscan|7mer-1A|1286|1292|-0.566713596063305|
				rno-mir-409a-3p	Microtar|7mer-m8|1161|1166|-0.561281304503092|
				rno-mir-409a-3p	Microtar|7mer-m8|1374|1379|-0.563120923623812|
				rno-mir-20b-3p	Microtar|7mer-m8|280|285|-0.566348198938399|
				rno-mir-223-5p	Microtar|7mer-m8|1204|1209|-0.567585850333019| Miranda|8mer|1188|1210|1.69991290436463|
				rno-mir-223-5p	Microtar|7mer-m8|136|141|-0.566355465993728|
				rno-mir-223-5p	Microtar|7mer-m8|1376|1381|-0.565125049711337|
				rno-mir-6318	Microtar|8mer|317|322|-0.564340191764181|
				rno-mir-141-3p	Miranda|8mer|1023|1044|1.77977065524025| Microtar|7mer-m8|1038|1043|-0.563799570762304|
				rno-mir-664-1-5p	Microtar|8mer|1316|1321|-0.562771865394735|
				rno-mir-664-1-5p	Microtar|8mer|1366|1371|-0.560134195826414|
Gys1	1.35	0.0309		rno-mir-18a-5p	Targetscan|8mer|907|913|-0.563539250465999|
				rno-mir-18a-5p	Targetscan|8mer|1194|1200|-0.563669418599927|
				rno-mir-146b-3p	Miranda|N/A|526|549|1.74782755489|
Hcn2	1.16	0.0342		rno-mir-770-3p	Rnahybrid|6mer|121|126|-0.563105399277042|
				rno-mir-874-5p	Rnahybrid|Offset 1-7 7mer-m8|28|34|-0.567888255664035|
				rno-mir-3584-3p	Rnahybrid|Offset 1-6 6mer|26|31|-0.561118075260302|
				rno-mir-6318	Rnahybrid|Offset 1-7 7mer-m8|21|29|-0.567682286552976|
				rno-let-7i-3p	Rnahybrid|Offset 1-7 7mer-m8|2|10|-0.565421785142041|
Hes1	1.14	0.0262		rno-mir-130b-3p	Microtar|7mer-m8|222|227|-0.567958482570155|
				rno-mir-770-3p	Microtar|8mer|3|8|-0.55205976266383|
				rno-mir-1224	Microtar|Offset 1-7 7mer-m8|142|147|-0.564033202598265|
				rno-mir-1224	Microtar|Offset 1-7 7mer-m8|253|258|-0.566851941630922|
				rno-mir-1224	Microtar|Offset 1-7 7mer-m8|272|277|-0.56417592437063|
				rno-mir-18a-5p	Microtar|Offset 1-7 7mer-m8|108|113|-0.565309808603763|
				rno-mir-18a-5p	Miranda|N/A|199|222|1.73185600471488| Microtar|Offset 1-7 8mer|192|197|-0.565398115304681|
				rno-mir-18a-5p	Microtar|7mer-m8|216|221|-0.552682445490507| Miranda|N/A|199|222|1.73185600471488|
				rno-mir-146b-3p	Microtar|7mer-m8|30|35|-0.552562004030637| Miranda|7mer-m8|19|36|1.71588445453975|
				rno-mir-146b-3p	Microtar|Offset 1-7 7mer-m8|78|83|-0.567369292084195|
				rno-mir-3564	Microtar|Offset 1-7 8mer|119|124|-0.557075548138577|
				rno-mir-147	Microtar|Offset 1-7 7mer-m8|186|191|-0.567692252800286| Microtar|8mer|185|190|-0.557575968748663|
Hid1	1.2	0.0374		rno-mir-874-5p	Rnahybrid|8mer|96|103|-0.567675834046706|
				rno-mir-770-3p	Rnahybrid|Offset 1-7 7mer-m8|79|86|-0.564363206767984|
				rno-mir-6318	Rnahybrid|Offset 3-9 8mer|22|28|-0.561477163622889|
				rno-mir-3584-3p	Rnahybrid|Offset 1-7 7mer-m8|93|101|-0.565579312541418|
Hip1	1.17	0.0233		rno-mir-874-5p	Targetscan|8mer|1390|1396|-0.565296919562772|
				rno-mir-20b-3p	Miranda|7mer-1A|3169|3190|1.73185600471488|
				rno-mir-1188-3p	Miranda|7mer-m8|1612|1628|1.66796980401438|
				rno-mir-1224	Miranda|7mer-m8|3273|3293|1.77977065524025| Targetscan|7mer-m8|3286|3292|-0.5660747340563|
				rno-mir-1224	Targetscan|7mer-1A|2559|2565|-0.568716428455265|
				rno-mir-1224	Miranda|N/A|3648|3668|1.74782755489|
				rno-mir-1224	Miranda|N/A|1289|1310|1.69991290436463|
				rno-mir-664-1-5p	Miranda|6mer|718|738|1.69991290436463|
				rno-mir-146b-3p	Miranda|N/A|733|752|1.81171375559049|
				rno-mir-6318	Miranda|7mer-m8|1441|1463|1.82768530576562|
				rno-mir-3564	Targetscan|7mer-1A|581|587|-0.56556124871817|
				rno-mir-223-5p	Miranda|N/A|2957|2978|1.77977065524025|
				rno-mir-219b	Miranda|8mer|1864|1888|1.69991290436463| Targetscan|8mer|1881|1887|-0.566143411722053|
				rno-mir-219b	Miranda|7mer-m8|317|338|1.73185600471488|
				rno-mir-219b	Miranda|7mer-m8|3143|3164|1.69991290436463|
Homer2	1.2	0.0451		rno-mir-874-5p	Rnahybrid|7mer-m8|1|8|-0.562608204920091|
				rno-mir-3564	Microtar|7mer-m8|309|314|-0.565304665764607|
				rno-mir-3564	Microtar|Offset 1-7 8mer|426|431|-0.567025137121021|
				rno-mir-219b	Microtar|7mer-m8|249|254|-0.564148628991381|
				rno-mir-6318	Microtar|7mer-m8|349|354|-0.55175793230862|
				rno-mir-664-1-5p	Microtar|7mer-m8|224|229|-0.562732447608903|
				rno-mir-147	Microtar|8mer|502|507|-0.540418131684283|
				rno-mir-3584-3p	Miranda|7mer-m8|72|90|1.81171375559049| Microtar|7mer-m8|84|89|-0.564534677330664|
				rno-mir-146b-3p	Microtar|7mer-m8|159|164|-0.56481066571769|
Homer3	1.26	0.0102		rno-mir-874-5p	Rnahybrid|Offset 1-7 7mer-m8|46|52|-0.567942143674326|
				rno-mir-770-3p	Rnahybrid|7mer-m8|47|53|-0.567538846060854|
				rno-mir-1188-3p	Microtar|7mer-m8|66|71|-0.559319950226936|
				rno-mir-664-1-5p	Microtar|7mer-m8|54|59|-0.55696278899434| Rnahybrid|7mer-m8|51|58|-0.567624677171495|
				rno-mir-6318	Rnahybrid|Offset 1-6 6mer|19|24|-0.564093447285526|
Hoxc4	1.18	0.0162		rno-mir-1188-3p	Miranda|7mer-m8|605|621|1.85962840611586| Targetscan|7mer-m8|614|620|-0.565164355696318|
				rno-mir-34b-3p	Miranda|Offset 3-8 6mer|486|508|1.79574220541537|
Hpcal1	1.16	0.0227		rno-mir-664-1-5p	Rnahybrid|Offset 1-7 7mer-m8|142|150|-0.561633525099103|
				rno-mir-219b	Miranda|7mer-m8|651|674|1.77977065524025|
				rno-mir-6318	Miranda|7mer-m8|99|120|2.22697406014371| Rnahybrid|Offset 1-7 7mer-m8|111|119|-0.564444677645427|
Hrh4	1.2	0.0373		rno-mir-130b-3p	Microtar|7mer-m8|250|255|-0.558792857128056|
				rno-mir-409a-3p	Microtar|Offset 1-7 7mer-m8|293|298|-0.565708809870238|
				rno-mir-18a-5p	Microtar|7mer-m8|280|285|-0.565922125894377|
				rno-mir-1224	Microtar|Offset 1-7 7mer-m8|304|309|-0.553377766927381|
				rno-mir-3564	Microtar|7mer-m8|207|212|-0.562626684003643|
				rno-mir-3564	Microtar|Offset 1-7 7mer-m8|231|236|-0.56738531154902|
				rno-mir-3564	Microtar|7mer-m8|282|287|-0.551231014896793|
				rno-mir-3564	Microtar|7mer-m8|301|306|-0.549978733562212|
				rno-mir-141-3p	Microtar|7mer-m8|278|283|-0.559504741062462| Miranda|7mer-m8|263|284|1.84365685594074|
				rno-let-7i-3p	Microtar|7mer-m8|307|312|-0.552919894526961|
				rno-mir-223-5p	Microtar|Offset 1-7 7mer-m8|313|318|-0.565745033346035| Microtar|Offset 1-7 7mer-m8|315|320|-0.565745033346035| Microtar|Offset 1-7 7mer-m8|317|322|-0.565745033346035|
				rno-mir-223-5p	Microtar|Offset 1-7 7mer-m8|353|358|-0.562911584515667| Microtar|Offset 1-7 7mer-m8|345|350|-0.563619938737484| Microtar|Offset 1-7 7mer-m8|347|352|-0.563619938737484|
				rno-mir-223-5p	Microtar|7mer-m8|88|93|-0.565567956769243|
				rno-mir-147	Microtar|Offset 1-7 7mer-m8|14|19|-0.563420038815492|
				rno-mir-147	Microtar|Offset 1-7 7mer-m8|324|329|-0.565021761696355| Microtar|Offset 1-7 7mer-m8|320|325|-0.562352228885434| Microtar|Offset 1-7 7mer-m8|312|317|-0.563953951766296| Microtar|Offset 1-7 7mer-m8|308|313|-0.561996302889781| Microtar|Offset 1-7 7mer-m8|310|315|-0.562708170852637| Microtar|Offset 1-7 7mer-m8|328|333|-0.56697941057287| Microtar|Offset 1-7 7mer-m8|326|331|-0.567157381556471| Microtar…
				rno-mir-147	Microtar|Offset 1-7 7mer-m8|336|341|-0.56573362965921|
				rno-mir-147	Microtar|Offset 1-7 7mer-m8|348|353|-0.56181831593463| Microtar|Offset 1-7 7mer-m8|350|355|-0.56181831593463| Microtar|Offset 1-7 7mer-m8|352|357|-0.561106463943324| Microtar|Offset 1-7 7mer-m8|346|351|-0.56181831593463|
Hsd11b1	1.3	0.0151		rno-mir-18a-5p	Microtar|Offset 1-7 7mer-m8|182|187|-0.565359352352406|
				rno-mir-1188-3p	Microtar|7mer-m8|23|28|-0.552281304036309| Microtar|Offset 1-7 7mer-m8|24|29|-0.567490771694827|
				rno-mir-770-3p	Microtar|7mer-m8|11|16|-0.550982944779473|
				rno-mir-409a-3p	Microtar|7mer-m8|282|287|-0.555668135137145|
				rno-mir-409a-3p	Microtar|7mer-m8|303|308|-0.557306528697209|
				rno-mir-130b-3p	Miranda|Offset 3-8 6mer|127|149|1.69991290436463|
				rno-mir-1224	Microtar|Offset 1-7 7mer-m8|131|136|-0.558995280554976|
				rno-mir-147	Microtar|8mer|143|148|-0.558142319917873|
				rno-mir-6318	Targetscan|7mer-m8|64|70|-0.566154591807176|
				rno-mir-223-5p	Microtar|7mer-m8|94|99|-0.559266860794154|
				rno-mir-219b	Targetscan|7mer-1A|91|97|-0.566954766470949|
Hyal2	1.49	0.0018		rno-mir-874-5p	Microtar|7mer-m8|278|283|-0.545598935215439| Rnahybrid|Offset 1-7 7mer-m8|276|283|-0.562391247382512|
				rno-mir-770-3p	Microtar|8mer|237|242|-0.561050164228957|
				rno-mir-1188-3p	Rnahybrid|7mer-m8|62|69|-0.563073168688789|
				rno-mir-1188-3p	Microtar|7mer-m8|280|285|-0.55379258002853|
				rno-mir-146b-3p	Microtar|7mer-m8|257|262|-0.552682126059504|
				rno-mir-146b-3p	Microtar|Offset 1-7 7mer-m8|275|280|-0.560673427303426|
				rno-mir-664-1-5p	Microtar|7mer-m8|27|32|-0.561944778668916|
Iba57	1.15	0.039		rno-mir-20b-3p	Miranda|7mer-m8|915|935|1.95545770716661|
				rno-mir-20b-3p	Miranda|6mer|511|535|1.71588445453975|
				rno-mir-1949	Miranda|6mer|579|600|1.79574220541537|
				rno-mir-6318	Targetscan|7mer-1A|340|346|-0.566751927783725|
				rno-mir-219b	Targetscan|7mer-m8|740|746|-0.565156369921231|
				rno-mir-146b-3p	Targetscan|8mer|721|727|-0.56264644081121|
Ick	1.21	0.0445		rno-mir-551b-3p	Targetscan|7mer-m8|118|124|-0.563351584751442|
				rno-mir-664-1-5p	Rnahybrid|7mer-m8|4|11|-0.56521014613067|
Idua	1.18	0.0325		rno-mir-770-3p	Microtar|8mer|384|389|-0.562827110986791|
				rno-mir-582-3p	Microtar|7mer-m8|217|222|-0.566016230268009|
				rno-mir-874-5p	Microtar|7mer-m8|136|141|-0.563624937832689|
				rno-mir-1949	Microtar|7mer-m8|428|433|-0.566531121102554|
				rno-mir-664-1-5p	Microtar|8mer|35|40|-0.566856605323573|
				rno-mir-147	Microtar|8mer|234|239|-0.567031733371243|
				rno-mir-147	Microtar|8mer|553|558|-0.558061503873987|
				rno-mir-146b-3p	Microtar|Offset 1-7 7mer-m8|200|205|-0.565325828068589|
				rno-mir-3564	Microtar|7mer-m8|102|107|-0.564645456002678|
				rno-mir-223-5p	Miranda|Offset 3-8 6mer|529|552|1.66796980401438|
Ifitm2	1.13	0.0484		rno-mir-770-3p	Rnahybrid|6mer|27|32|-0.561540059587479|
Igf1	1.24	0.0251		rno-mir-130b-3p	Miranda|8mer|375|394|1.76379910506512| Targetscan|8mer|387|393|-0.563522480338315|
				rno-mir-1188-3p	Targetscan|7mer-m8|4|10|-0.568047220502928| Miranda|7mer-m8|1|11|1.77977065524025| Rnahybrid|Offset 1-7 7mer-m8|2|10|-0.560756990453942|
				rno-mir-18a-5p	Miranda|7mer-m8|221|243|1.74782755489|
				rno-mir-1949	Miranda|N/A|546|568|1.6839413541895|
				rno-mir-3564	Targetscan|7mer-m8|128|134|-0.565707388402272| Miranda|7mer-m8|115|135|1.82768530576562|
				rno-mir-223-5p	Miranda|8mer|126|149|1.79574220541537|
				rno-mir-223-5p	Miranda|Offset 3-8 6mer|907|931|1.79574220541537|
Igsf3	1.25	0.0377		rno-mir-1224	Miranda|Offset 3-8 6mer|1799|1819|1.71588445453975|
				rno-mir-1224	Miranda|N/A|300|323|1.66796980401438|
				rno-mir-20b-3p	Miranda|8mer|2694|2718|1.97142925734173| Targetscan|8mer|2711|2717|-0.563349189018915|
				rno-mir-20b-3p	Miranda|Offset 3-8 6mer|2379|2398|1.71588445453975|
				rno-mir-874-5p	Miranda|7mer-m8|3039|3061|1.82768530576562|
				rno-mir-130b-3p	Miranda|Offset 3-8 6mer|476|497|1.71588445453975|
				rno-mir-146b-3p	Miranda|N/A|230|252|1.82768530576562|
				rno-mir-223-5p	Miranda|7mer-m8|506|529|1.76379910506512|
				rno-let-7i-3p	Miranda|N/A|3266|3289|1.69991290436463|
				rno-mir-219b	Miranda|N/A|1207|1226|1.6839413541895|
				rno-mir-6318	Miranda|7mer-m8|1227|1247|1.6839413541895| Targetscan|7mer-m8|1240|1246|-0.56708892749242|
				rno-mir-6318	Targetscan|7mer-m8|1836|1842|-0.567951391201877| Miranda|7mer-m8|1821|1843|1.69991290436463|
				rno-mir-6318	Miranda|N/A|1742|1763|1.92351460681636|
				rno-mir-6318	Miranda|7mer-m8|3252|3275|1.81171375559049|
				rno-mir-6318	Miranda|N/A|2474|2495|1.77977065524025|
				rno-mir-664-1-5p	Miranda|7mer-m8|724|746|1.73185600471488|
				rno-mir-664-1-5p	Miranda|6mer+|605|625|1.69991290436463|
Il17rb	1.12	0.0496		rno-mir-874-5p	Microtar|7mer-m8|716|721|-0.566041609061237|
				rno-mir-874-5p	Targetscan|8mer|1199|1205|-0.565152377033687|
				rno-mir-409a-3p	Targetscan|7mer-m8|350|356|-0.566138620257001|
				rno-mir-130b-3p	Microtar|Offset 1-7 7mer-m8|79|84|-0.561630234959767|
				rno-mir-409a-3p	Microtar|7mer-m8|1352|1357|-0.565102050679085|
				rno-mir-1224	Microtar|Offset 1-7 7mer-m8|1261|1266|-0.562570336374625|
				rno-mir-1224	Microtar|7mer-m8|806|811|-0.554007892496441|
				rno-mir-664-1-5p	Miranda|7mer-m8|680|704|1.82768530576562|
				rno-mir-664-1-5p	Miranda|N/A|283|303|1.66796980401438|
				rno-mir-3564	Microtar|7mer-m8|826|831|-0.567584396921953|
				rno-mir-3564	Miranda|8mer|278|298|1.82768530576562|
				rno-mir-664-1-5p	Miranda|N/A|283|303|1.66796980401438|
				rno-mir-34b-3p	Targetscan|7mer-m8|1192|1198|-0.56633826463419|
				rno-mir-6318	Microtar|Offset 1-7 7mer-m8|99|104|-0.558508483677188|
				rno-mir-6318	Microtar|Offset 1-7 7mer-m8|99|104|-0.563132407168388|
				rno-mir-141-3p	Miranda|7mer-m8|1066|1085|1.81171375559049|
				rno-mir-223-5p	Microtar|7mer-m8|77|82|-0.564077459763801|
				rno-mir-223-5p	Microtar|7mer-m8|1423|1428|-0.565753194808175|
				rno-mir-146b-3p	Microtar|7mer-m8|807|812|-0.560796152694972|
				rno-mir-3564	Miranda|8mer|278|298|1.82768530576562| Microtar|7mer-m8|292|297|-0.563340772011973|
				rno-mir-147	Microtar|8mer|83|88|-0.556427294860069|
Il6st	1.16	0.0266		rno-mir-1949	Miranda|7mer-m8|1672|1693|1.81171375559049| Targetscan|7mer-m8|1686|1692|-0.566529923236291|
				rno-mir-1949	Miranda|N/A|2763|2784|1.81171375559049|
				rno-mir-20b-3p	Miranda|7mer-m8|2840|2868|1.84365685594074|
				rno-mir-20b-3p	Miranda|N/A|218|238|1.69991290436463|
				rno-mir-130b-3p	Miranda|7mer-m8|210|234|1.90754305664124| Targetscan|7mer-m8|227|233|-0.564038361408972|
				rno-mir-18a-5p	Miranda|7mer-m8|4405|4430|1.90754305664124|
				rno-mir-146b-3p	Miranda|Offset 3-8 6mer|1859|1880|1.93948615699148|
				rno-mir-34b-3p	Miranda|8mer|630|651|1.74782755489|
				rno-mir-3564	Miranda|8mer|1902|1922|1.76379910506512|
				rno-mir-6318	Miranda|N/A|3915|3936|1.85962840611586|
				rno-mir-141-3p	Miranda|N/A|2465|2486|1.66796980401438|
				rno-mir-141-3p	Miranda|7mer-m8|3693|3714|1.66796980401438|
				rno-mir-219b	Miranda|7mer-m8|1324|1344|1.95545770716661|
				rno-mir-223-5p	Targetscan|7mer-m8|175|181|-0.564461607488613|
				rno-mir-223-5p	Miranda|N/A|4398|4420|1.73185600471488|
				rno-mir-223-5p	Miranda|Offset 3-8 6mer|2139|2158|1.6839413541895|
Inhba	1.5	0.0008		rno-mir-6318	Rnahybrid|7mer-m8|4|11|-0.566785947185598|
				rno-mir-219b	Microtar|7mer-m8|32|37|-0.564088607905823|
				rno-mir-223-5p	Microtar|7mer-m8|67|72|-0.558774154442801|
Itga1	1.15	0.0422		rno-mir-1224	Microtar|Offset 1-7 7mer-m8|119|124|-0.558014611402673|
				rno-mir-770-3p	Microtar|Offset 1-7 7mer-m8|58|63|-0.567279835431664| Microtar|7mer-m8|57|62|-0.542184121958696|
				rno-mir-1188-3p	Rnahybrid|Offset 1-6 7mer-1A|56|61|-0.561557931752125|
Itga8	1.72	0.0007		rno-mir-18a-5p	Pita|8mer|982|988|-0.559135095505209|
				rno-mir-130b-3p	Targetscan|7mer-m8|1473|1479|-0.567823618800476|
				rno-mir-20b-3p	Microtar|7mer-m8|192|197|-0.560107459451421|
				rno-mir-20b-3p	Microtar|7mer-m8|2028|2033|-0.566292586000689|
				rno-mir-551b-3p	Microtar|7mer-m8|1820|1825|-0.56300853182523|
				rno-mir-551b-3p	Targetscan|7mer-m8|1715|1721|-0.56571537417736|
				rno-mir-1224	Microtar|Offset 1-7 7mer-m8|1345|1350|-0.566725590697487|
				rno-mir-1224	Microtar|8mer|1825|1830|-0.560411318193502|
				rno-mir-1224	Microtar|Offset 1-7 7mer-m8|2322|2327|-0.560484707466557|
				rno-mir-1224	Microtar|8mer|2333|2338|-0.557841543684976| Microtar|Offset 1-7 7mer-m8|2334|2339|-0.563568398545069|
				rno-mir-1224	Microtar|Offset 1-7 7mer-m8|2430|2435|-0.561101432905019|
				rno-mir-1224	Microtar|Offset 1-7 7mer-m8|2470|2475|-0.556813614715705|
				rno-mir-874-5p	Microtar|7mer-m8|1818|1823|-0.56619696432979|
				rno-mir-409a-3p	Pita|8mer|975|981|-0.559869786813265|
				rno-mir-6318	Miranda|7mer-m8|1082|1102|1.95545770716661| Microtar|8mer|1096|1101|-0.566307215940649|
				rno-mir-6318	Microtar|7mer-m8|2176|2181|-0.564011577119328|
				rno-mir-6318	Microtar|8mer|535|540|-0.563865293691274|
				rno-mir-6318	Microtar|7mer-m8|664|669|-0.566585041055945|
				rno-mir-3584-3p	Microtar|7mer-m8|2044|2049|-0.5628005982135|
				rno-mir-3564	Pita|8mer|980|986|-0.559246896356435|
				rno-mir-3564	Microtar|7mer-m8|2295|2300|-0.564464226822841|
				rno-mir-3564	Microtar|7mer-m8|718|723|-0.567782827461329| Miranda|N/A|700|724|1.66796980401438|
				rno-mir-147	Microtar|8mer|1327|1332|-0.557592547217745| Miranda|N/A|1312|1333|1.66796980401438|
				rno-mir-147	Microtar|8mer|2450|2455|-0.565970855093961|
				rno-mir-147	Microtar|8mer|769|774|-0.566307215940649|
				rno-mir-223-5p	Microtar|7mer-m8|1974|1979|-0.566445274020363|
				rno-mir-223-5p	Targetscan|7mer-m8|1891|1897|-0.564773052717028|
				rno-mir-146b-3p	Microtar|Offset 1-7 7mer-m8|2008|2013|-0.556652110400334|
				rno-mir-146b-3p	Microtar|7mer-m8|532|537|-0.56546275216824|
				rno-mir-664-1-5p	Targetscan|7mer-m8|949|955|-0.565515729800171|
				rno-mir-34b-3p	Targetscan|7mer-1A|1705|1711|-0.565710582712307|
Jam3	1.29	0.0086		rno-mir-18a-5p	Microtar|7mer-m8|465|470|-0.553167661184828| Microtar|Offset 1-7 8mer|466|471|-0.56485989003533|
				rno-mir-18a-5p	Microtar|Offset 1-7 8mer|627|632|-0.565324390629073|
				rno-mir-18a-5p	Microtar|Offset 1-7 7mer-m8|669|674|-0.565324390629073| Microtar|7mer-m8|668|673|-0.547866096762797|
				rno-mir-18a-5p	Microtar|7mer-m8|720|725|-0.562441350135411|
				rno-mir-18a-5p	Microtar|7mer-m8|861|866|-0.564843854598954|
				rno-mir-18a-5p	Microtar|7mer-m8|99|104|-0.560631486012666|
				rno-mir-18a-5p	Miranda|Offset 3-8 6mer|13|36|1.66796980401438|
				rno-mir-20b-3p	Microtar|7mer-m8|56|61|-0.567998954478299|
				rno-mir-20b-3p	Miranda|6mer|305|325|1.6839413541895|
				rno-mir-874-5p	Microtar|7mer-m8|266|271|-0.5483268600138| Microtar|Offset 1-7 7mer-m8|267|272|-0.565137667235975|
				rno-mir-3584-3p	Microtar|7mer-m8|36|41|-0.567655326576281|
				rno-mir-147	Targetscan|8mer|425|431|-0.564067110199287|
				rno-mir-664-1-5p	Microtar|8mer|420|425|-0.56610753962036|
				rno-mir-664-1-5p	Microtar|7mer-m8|8|13|-0.562389730085245|
				rno-mir-141-3p	Microtar|7mer-m8|776|781|-0.566872784503901|
				rno-mir-223-5p	Microtar|7mer-m8|665|670|-0.565324390629073|
				rno-mir-223-5p	Microtar|7mer-m8|704|709|-0.560519349758887|
				rno-mir-3564	Microtar|Offset 1-7 8mer|609|614|-0.560450049202677|
				rno-mir-3564	Microtar|7mer-m8|863|868|-0.562987848667753|
Jun	1.39	0.0145		rno-mir-874-5p	Rnahybrid|7mer-1A|20|25|-0.565372576795951|
Junb	1.22	0.0213		rno-mir-770-3p	Microtar|7mer-m8|98|103|-0.566180593490861|
				rno-mir-874-5p	Rnahybrid|7mer-m8|101|107|-0.566636772906963|
				rno-mir-1188-3p	Miranda|7mer-m8|1|8|1.66796980401438| Rnahybrid|Offset 1-7 7mer-m8|1|8|-0.566404402823465| Microtar|7mer-m8|2|7|-0.548343981515587|
				rno-mir-6318	Rnahybrid|Offset 1-7 7mer-m8|40|48|-0.563061796945064|
				rno-mir-664-1-5p	Rnahybrid|7mer-m8|27|34|-0.567608290361015|
Kank2	1.15	0.0177		rno-mir-1224	Miranda|8mer|48|66|1.82768530576562| Rnahybrid|Offset 1-7 8mer|58|65|-0.565862855471677|
				rno-mir-20b-3p	Targetscan|7mer-1A|79|85|-0.566965147978563|
				rno-mir-664-1-5p	Rnahybrid|Offset 1-7 7mer-m8|31|38|-0.567431054068722| Miranda|7mer-m8|19|39|1.69991290436463|
Kcnq1	1.19	0.0101		rno-mir-20b-3p	Microtar|7mer-m8|124|129|-0.560567855356769|
				rno-mir-20b-3p	Miranda|N/A|1331|1352|1.73185600471488|
				rno-mir-1224	Miranda|N/A|682|702|1.95545770716661| Microtar|8mer|696|701|-0.553851131731472|
				rno-mir-770-3p	Rnahybrid|Offset 1-7 7mer-m8|1057|1065|-0.560639200271401| Miranda|7mer-m8|1050|1066|1.89157150646611|
				rno-mir-582-3p	Miranda|7mer-m8|476|497|1.74782755489|
				rno-mir-34b-3p	Microtar|7mer-m8|1470|1475|-0.567573073092879|
				rno-mir-34b-3p	Miranda|7mer-m8|1120|1141|1.66796980401438|
				rno-mir-219b	Microtar|7mer-m8|1403|1408|-0.556881653519451|
				rno-mir-219b	Microtar|7mer-m8|1436|1441|-0.557034660970128|
				rno-mir-3564	Microtar|7mer-m8|1413|1418|-0.562669950933068|
				rno-mir-3564	Microtar|Offset 1-7 7mer-m8|43|48|-0.563591732979875| Microtar|7mer-m8|42|47|-0.556985388737838|
				rno-mir-664-1-5p	Microtar|8mer|1372|1377|-0.55606351086173|
				rno-mir-6318	Microtar|8mer|1194|1199|-0.562739746607333| Miranda|7mer-m8|1181|1200|1.73185600471488|
				rno-mir-6318	Microtar|8mer|1434|1439|-0.561470215998563|
				rno-mir-6318	Microtar|8mer|927|932|-0.551222502060549|
				rno-mir-6318	Microtar|7mer-m8|947|952|-0.563152738951761|
				rno-mir-146b-3p	Microtar|7mer-m8|1431|1436|-0.552529885243235|
Kif1c	1.22	0.0374		rno-mir-874-5p	Miranda|7mer-m8|15|35|1.74782755489| Rnahybrid|Offset 1-7 7mer-m8|26|34|-0.567070512295069|
				rno-mir-18a-5p	Targetscan|7mer-1A|11|17|-0.568047220502928|
				rno-mir-141-3p	Miranda|7mer-m8|292|312|1.89157150646611|
Klf15	1.1	0.049		rno-mir-18a-5p	Microtar|Offset 1-7 7mer-m8|895|900|-0.56164050466653|
				rno-mir-770-3p	Microtar|7mer-m8|604|609|-0.559458104135951|
				rno-mir-770-3p	Microtar|8mer|670|675|-0.540297849939914|
				rno-mir-770-3p	Microtar|7mer-m8|711|716|-0.555493917467834|
				rno-mir-20b-3p	Microtar|7mer-m8|580|585|-0.567886323106464|
				rno-mir-1224	Microtar|8mer|41|46|-0.5580900290626|
				rno-mir-1224	Microtar|Offset 1-7 7mer-m8|662|667|-0.557540448021074|
				rno-mir-582-3p	Microtar|7mer-m8|601|606|-0.567870271698538|
				rno-mir-582-3p	Miranda|6mer|691|714|1.77977065524025| Microtar|7mer-m8|708|713|-0.559343332576392|
				rno-let-7i-3p	Microtar|8mer|800|805|-0.562577140255|
				rno-mir-6318	Miranda|7mer-m8|192|216|1.85962840611586| Microtar|8mer|210|215|-0.567403694803272| Targetscan|7mer-m8|209|215|-0.567041012841895|
				rno-mir-141-3p	Miranda|7mer-m8|243|266|1.74782755489|
				rno-mir-664-1-5p	Microtar|8mer|626|631|-0.561419857700861|
				rno-mir-3564	Microtar|7mer-m8|864|869|-0.559803440993837|
				rno-mir-223-5p	Microtar|7mer-m8|732|737|-0.564187168341953| Microtar|Offset 1-7 7mer-m8|733|738|-0.567406553710753|
				rno-mir-223-5p	Microtar|7mer-m8|757|762|-0.557139785713381|
				rno-mir-223-5p	Microtar|7mer-m8|838|843|-0.565164211952366|
				rno-mir-223-5p	Microtar|7mer-m8|887|892|-0.558437138762556|
				rno-mir-146b-3p	Microtar|7mer-m8|868|873|-0.558510320405458|
				rno-mir-147	Microtar|8mer|748|753|-0.563059768558192|
				rno-mir-147	Microtar|8mer|800|805|-0.565794832639481|
Klf7	1.14	0.0322		rno-mir-409a-3p	Miranda|N/A|97|116|1.66796980401438|
				rno-mir-664-1-5p	Microtar|7mer-m8|13|18|-0.565826727825181|
Klf9	1.41	0.0036		rno-mir-18a-5p	Targetscan|8mer|916|922|-0.563331620313723|
				rno-mir-18a-5p	Targetscan|7mer-m8|241|247|-0.565395943173857|
				rno-mir-18a-5p	Miranda|N/A|758|782|1.90754305664124|
				rno-mir-223-5p	Miranda|7mer-1A|864|886|1.6839413541895|
				rno-mir-3564	Targetscan|7mer-m8|886|892|-0.565891061229286| Miranda|7mer-m8|873|893|1.74782755489|
				rno-mir-3564	Miranda|N/A|1024|1044|1.74782755489|
				rno-mir-6318	Targetscan|7mer-m8|20|26|-0.565212270346843| Miranda|7mer-m8|6|27|1.66796980401438|
				rno-mir-6318	Targetscan|7mer-1A|245|251|-0.566432496780223|
Klk12	1.19	0.0308		rno-mir-770-3p	Microtar|Offset 1-7 7mer-m8|13|18|-0.562894447042329|
				rno-mir-874-5p	Rnahybrid|Offset 1-7 7mer-m8|144|150|-0.565428684851716|
				rno-mir-147	Microtar|8mer|150|155|-0.559597455911229|
				rno-mir-147	Microtar|7mer-m8|16|21|-0.553586626889021|
L1td1	1.18	0.0283		rno-mir-18a-5p	Rnahybrid|Offset 3-9 8mer|55|61|-0.56126111646367|
				rno-mir-874-5p	Rnahybrid|Offset 1-7 7mer-m8|106|112|-0.566944672451239|
Lama4	1.33	0.0269		rno-mir-770-3p	Rnahybrid|7mer-m8|72|78|-0.562530726930191|
				rno-mir-874-5p	Rnahybrid|Offset 1-7 7mer-m8|71|77|-0.567596535300086|
				rno-mir-1188-3p	Rnahybrid|7mer-m8|71|78|-0.564744000467259|
Lamb1	1.18	0.0451		rno-mir-874-5p	Rnahybrid|Offset 1-7 7mer-m8|7|14|-0.567568824660532|
				rno-mir-1224	Microtar|8mer|92|97|-0.553513061928915|
				rno-mir-147	Microtar|7mer-m8|110|115|-0.558615109746157|
				rno-let-7i-3p	Rnahybrid|Offset 1-7 8mer|43|49|-0.561542087974351|
Large	1.23	0.018		rno-mir-770-3p	Targetscan|7mer-m8|1677|1683|-0.566865325789969|
				rno-mir-1224	Targetscan|7mer-m8|1072|1078|-0.565236227672106|
				rno-mir-1224	Targetscan|7mer-1A|266|272|-0.566343854676751|
				rno-mir-3564	Miranda|7mer-m8|1783|1803|1.77977065524025|
				rno-mir-3564	Miranda|6mer|882|905|1.6839413541895|
				rno-mir-6318	Targetscan|7mer-m8|1642|1648|-0.565699402627185|
Lats2	1.11	0.0439		rno-mir-409a-3p	Miranda|Offset 3-8 6mer|98|116|1.66796980401438|
				rno-mir-18a-5p	Miranda|N/A|1025|1047|1.66796980401438|
				rno-mir-582-3p	Targetscan|7mer-1A|901|907|-0.565822383563533|
				rno-mir-3564	Targetscan|7mer-m8|1429|1435|-0.566410136609978|
				rno-mir-3564	Miranda|N/A|416|437|1.87559995629099|
				rno-mir-3564	Miranda|N/A|865|885|1.69991290436463|
				rno-mir-146b-3p	Miranda|N/A|490|510|1.76379910506512|
				rno-mir-146b-3p	Miranda|N/A|566|588|1.73185600471488|
				rno-mir-141-3p	Miranda|Offset 3-8 6mer|644|665|1.74782755489|
Ldb2	1.13	0.0298		rno-mir-18a-5p	Miranda|Offset 3-8 6mer|615|636|1.82768530576562|
				rno-mir-1188-3p	Miranda|7mer-m8|202|218|1.66796980401438| Targetscan|7mer-m8|211|217|-0.564485564813875|
				rno-mir-130b-3p	Miranda|N/A|441|461|1.66796980401438|
Lgals3	1.2	0.0124		rno-mir-1224	Microtar|Offset 1-7 7mer-m8|70|75|-0.563971440613738|
				rno-mir-1224	Microtar|Offset 1-7 7mer-m8|79|84|-0.557827057488967|
				rno-mir-1188-3p	Microtar|Offset 1-7 7mer-m8|104|109|-0.559731776648201|
				rno-mir-130b-3p	Microtar|7mer-m8|57|62|-0.563059049838434|
				rno-mir-874-5p	Rnahybrid|Offset 1-6 6mer|10|15|-0.564332557363198|
				rno-mir-3584-3p	Rnahybrid|Offset 1-6 7mer-1A|45|50|-0.562211168154287|
				rno-mir-147	Microtar|Offset 1-7 7mer-m8|35|40|-0.560921273819044| Microtar|7mer-m8|34|39|-0.555627711143651|
				rno-mir-3564	Miranda|N/A|47|67|1.89157150646611| Microtar|7mer-m8|61|66|-0.549716448765236|
Lhfp	1.23	0.0364		rno-mir-130b-3p	Microtar|7mer-m8|1022|1027|-0.565665303367561|
				rno-mir-18a-5p	Microtar|Offset 1-7 7mer-m8|988|993|-0.56248226924696|
				rno-mir-770-3p	Microtar|7mer-m8|48|53|-0.566042695126649|
				rno-mir-20b-3p	Microtar|7mer-m8|830|835|-0.552787107058805|
				rno-mir-20b-3p	Microtar|7mer-m8|887|892|-0.565109557307667|
				rno-mir-20b-3p	Targetscan|7mer-1A|391|397|-0.567053790082035|
				rno-mir-409a-3p	Microtar|Offset 1-7 7mer-m8|981|986|-0.566732682065764|
				rno-mir-664-1-5p	Microtar|7mer-m8|884|889|-0.566707159528585|
				rno-mir-34b-3p	Miranda|7mer-m8|796|816|1.6839413541895| Microtar|7mer-m8|810|815|-0.56210832734271|
				rno-mir-34b-3p	Microtar|7mer-m8|84|89|-0.566252832812303|
				rno-mir-223-5p	Miranda|N/A|625|647|1.73185600471488|
				rno-mir-223-5p	Miranda|N/A|783|805|1.66796980401438|
				rno-mir-141-3p	Miranda|8mer|89|110|1.84365685594074|
				rno-mir-219b	Miranda|N/A|153|172|1.74782755489| Microtar|7mer-m8|166|171|-0.567983733590982|
				rno-mir-219b	Miranda|N/A|209|230|1.69991290436463|
				rno-mir-146b-3p	Microtar|7mer-m8|772|777|-0.560214181349691|
Lifr	1.11	0.0424		rno-mir-874-5p	Rnahybrid|8mer|70|76|-0.566636772906963|
				rno-mir-6318	Rnahybrid|Offset 3-9 7mer-m8|106|112|-0.563061796945064|
Litaf	1.19	0.0376		rno-mir-874-5p	Miranda|7mer-m8|978|999|1.95545770716661|
				rno-mir-1949	Miranda|7mer-m8|744|767|1.76379910506512|
				rno-mir-664-1-5p	Miranda|7mer-m8|1|15|1.66796980401438|
				rno-mir-6318	Miranda|Offset 3-8 6mer|322|347|1.71588445453975|
Lix1l	1.22	0.0085		rno-mir-18a-5p	Microtar|7mer-m8|2408|2413|-0.566018242683331|
				rno-mir-20b-3p	Miranda|8mer|1191|1212|1.87559995629099|
				rno-mir-551b-3p	Targetscan|7mer-m8|1671|1677|-0.565300113872807|
				rno-mir-409a-3p	Microtar|Offset 1-7 7mer-m8|2190|2195|-0.562428668724572|
				rno-mir-1949	Microtar|7mer-m8|2067|2072|-0.56585769666097|
				rno-mir-1224	Microtar|Offset 1-7 7mer-m8|2002|2007|-0.556993071053472|
				rno-mir-1224	Microtar|Offset 1-7 7mer-m8|2020|2025|-0.555668310824197|
				rno-mir-1224	Microtar|Offset 1-7 7mer-m8|2242|2247|-0.557449362270425|
				rno-mir-1224	Microtar|7mer-m8|2286|2291|-0.550531317255171| Microtar|Offset 1-7 7mer-m8|2287|2292|-0.564808972733371|
				rno-mir-1224	Microtar|Offset 1-7 7mer-m8|2446|2451|-0.549648186359788|
				rno-mir-1224	Microtar|Offset 1-7 7mer-m8|39|44|-0.555683036593458|
				rno-mir-1224	Microtar|8mer|761|766|-0.562218371323416|
				rno-mir-770-3p	Targetscan|8mer|1698|1704|-0.564882457835727|
				rno-mir-147	Microtar|8mer|2245|2250|-0.565115945927737|
				rno-mir-147	Microtar|7mer-m8|42|47|-0.565335730429697|
				rno-mir-147	Microtar|8mer|79|84|-0.563577039153713|
				rno-mir-146b-3p	Microtar|Offset 1-7 7mer-m8|2229|2234|-0.563778616088474|
				rno-mir-664-1-5p	Microtar|8mer|2058|2063|-0.553180757855971|
				rno-mir-664-1-5p	Microtar|8mer|2104|2109|-0.567105170558949|
				rno-let-7i-3p	Microtar|8mer|2245|2250|-0.563210635821146|
				rno-mir-223-5p	Microtar|7mer-m8|2253|2258|-0.567317384546125|
				rno-mir-141-3p	Miranda|7mer-m8|193|215|1.77977065524025|
				rno-mir-3564	Microtar|7mer-m8|166|171|-0.55781734678646| Microtar|Offset 1-7 8mer|167|172|-0.564146584632958|
				rno-mir-3564	Microtar|Offset 1-7 8mer|2001|2006|-0.562291952255073|
				rno-mir-3564	Microtar|7mer-m8|2224|2229|-0.557522943202082|
				rno-mir-3564	Microtar|7mer-m8|2310|2315|-0.567605655055236|
				rno-mir-3564	Microtar|Offset 1-7 8mer|2411|2416|-0.56193870947985| Microtar|7mer-m8|2410|2415|-0.554284695432526|
				rno-mir-3564	Microtar|7mer-m8|2443|2448|-0.560540368318917| Microtar|Offset 1-7 7mer-m8|2445|2450|-0.562012290411507|
				rno-mir-3564	Microtar|Offset 1-7 7mer-m8|38|43|-0.563925857809538|
Lox	1.48	0.034		rno-mir-18a-5p	Miranda|N/A|175|199|1.79574220541537|
				rno-mir-18a-5p	Microtar|Offset 1-7 8mer|196|201|-0.558168928520465| Miranda|N/A|175|199|1.79574220541537|
				rno-mir-18a-5p	Microtar|Offset 1-7 8mer|218|223|-0.564692316530892|
				rno-mir-18a-5p	Microtar|Offset 1-7 8mer|89|94|-0.565363297325299|
				rno-mir-1949	Microtar|7mer-m8|36|41|-0.566283258615387|
				rno-mir-770-3p	Microtar|8mer|518|523|-0.560274442008502|
				rno-mir-1949	Microtar|7mer-m8|36|41|-0.552391060529112|
				rno-mir-3564	Microtar|Offset 1-7 7mer-m8|714|719|-0.567238037884855|
				rno-mir-3564	Targetscan|7mer-1A|848|854|-0.567297356222206|
				rno-mir-6318	Targetscan|7mer-m8|527|533|-0.568558310108532|
				rno-mir-141-3p	Microtar|7mer-m8|37|42|-0.55942889217068|
				rno-mir-219b	Microtar|Offset 1-7 7mer-m8|38|43|-0.562613922735053|
Loxl1	1.32	0.0154		rno-mir-874-5p	Rnahybrid|8mer|111|117|-0.561784967337864|
				rno-mir-6318	Rnahybrid|Offset 1-7 7mer-m8|51|58|-0.562078955661938| Miranda|7mer-m8|37|59|2.16308785944321|
				rno-mir-664-1-5p	Rnahybrid|Offset 1-7 7mer-m8|81|89|-0.56172801278994|
Lpar1	1.23	0.0048		rno-mir-874-5p	Targetscan|8mer|976|982|-0.564670834795907|
				rno-mir-409a-3p	Microtar|7mer-m8|115|120|-0.562587681478116|
				rno-mir-409a-3p	Microtar|7mer-m8|1837|1842|-0.565159468401965|
				rno-mir-409a-3p	Microtar|7mer-m8|743|748|-0.567189931575728|
				rno-mir-1224	Microtar|Offset 1-7 7mer-m8|1974|1979|-0.561414890548756|
				rno-mir-1224	Microtar|Offset 1-7 7mer-m8|449|454|-0.566026052771366|
				rno-mir-1224	Miranda|8mer|1263|1283|1.66796980401438|
				rno-mir-770-3p	Targetscan|8mer|1025|1031|-0.565473405192207|
				rno-mir-770-3p	Targetscan|7mer-m8|180|186|-0.568174992904329|
				rno-mir-130b-3p	Microtar|7mer-m8|372|377|-0.55390113865507|
				rno-mir-20b-3p	Microtar|7mer-m8|740|745|-0.564260988846863|
				rno-mir-20b-3p	Microtar|7mer-m8|869|874|-0.567793752001649|
				rno-mir-20b-3p	Miranda|7mer-m8|1308|1329|1.87559995629099|
				rno-mir-146b-3p	Miranda|8mer|112|131|1.92351460681636| Microtar|7mer-m8|125|130|-0.545395745154111|
				rno-mir-146b-3p	Microtar|Offset 1-7 7mer-m8|227|232|-0.567104020607336|
				rno-mir-147	Microtar|8mer|238|243|-0.5575382599187|
				rno-mir-147	Miranda|N/A|737|761|1.69991290436463| Microtar|8mer|755|760|-0.55974444208749|
				rno-mir-6318	Microtar|8mer|1818|1823|-0.560415151365544|
				rno-mir-223-5p	Microtar|7mer-m8|326|331|-0.563668029075061|
				rno-mir-223-5p	Microtar|7mer-m8|387|392|-0.567230690971775|
				rno-mir-219b	Microtar|7mer-m8|1745|1750|-0.568017385647201|
				rno-mir-141-3p	Microtar|7mer-m8|1075|1080|-0.562770364069019| Miranda|8mer|1061|1081|2.00337235769198|
				rno-mir-141-3p	Targetscan|7mer-m8|652|658|-0.565268170772456|
				rno-mir-3564	Targetscan|8mer|1744|1750|-0.564896033653376|
				rno-mir-3564	Targetscan|7mer-m8|556|562|-0.56610667715665|
				rno-mir-664-1-5p	Microtar|8mer|1876|1881|-0.561519695861005|
				rno-mir-664-1-5p	Microtar|7mer-m8|9|14|-0.551384245949173|
Lpp	1.15	0.0334		rno-mir-223-5p	Miranda|8mer|173|197|2.03531545804222|
Lrig3	1.27	0.0288		rno-mir-20b-3p	Miranda|7mer-m8|1644|1665|1.79574220541537|
				rno-mir-20b-3p	Miranda|7mer-m8|1797|1819|1.79574220541537| Miranda|Offset 3-8 6mer|1787|1812|1.76379910506512|
				rno-mir-1949	Miranda|N/A|1893|1915|1.74782755489|
				rno-mir-1188-3p	Miranda|8mer|2761|2777|1.74782755489|
				rno-mir-874-5p	Miranda|8mer|977|997|1.92351460681636|
				rno-mir-18a-5p	Miranda|N/A|1353|1375|1.69991290436463|
				rno-mir-146b-3p	Miranda|7mer-m8|2371|2392|1.6839413541895|
				rno-mir-219b	Miranda|N/A|1397|1420|1.84365685594074|
				rno-mir-219b	Miranda|7mer-m8|1135|1156|1.66796980401438|
				rno-mir-664-1-5p	Miranda|7mer-m8|2297|2317|1.77977065524025|
				rno-mir-147	Miranda|N/A|3187|3208|1.82768530576562|
				rno-mir-223-5p	Miranda|N/A|451|473|1.74782755489|
				rno-mir-223-5p	Miranda|7mer-m8|1418|1440|1.74782755489|
				rno-mir-223-5p	Miranda|N/A|809|831|1.6839413541895|
Lrrc19	1.23	0.0445		rno-mir-1224	Microtar|Offset 1-7 7mer-m8|120|125|-0.558761504975062|
				rno-mir-18a-5p	Microtar|7mer-m8|93|98|-0.552680417103635| Microtar|Offset 1-7 8mer|94|99|-0.561261883098079|
				rno-mir-664-1-5p	Microtar|8mer|109|114|-0.56037640438482|
				rno-mir-664-1-5p	Microtar|8mer|51|56|-0.553714910380028|
				rno-mir-3564	Microtar|Offset 1-7 8mer|119|124|-0.558761504975062| Microtar|7mer-m8|118|123|-0.557146589593756|
Lrrc58	1.17	0.0347		rno-mir-582-3p	Microtar|7mer-m8|116|121|-0.558815776302558|
				rno-mir-582-3p	Microtar|7mer-m8|71|76|-0.562628760305166|
				rno-mir-1188-3p	Microtar|7mer-m8|119|124|-0.547721761863865| Microtar|Offset 1-7 7mer-m8|120|125|-0.562239948887703|
				rno-mir-147	Microtar|8mer|31|36|-0.543162459264673| Miranda|7mer-m8|16|37|1.84365685594074| Rnahybrid|Offset 1-7 7mer-m8|29|36|-0.566449426623408|
				rno-mir-664-1-5p	Microtar|7mer-m8|58|63|-0.567643491657601|
				rno-mir-146b-3p	Microtar|7mer-m8|55|60|-0.558559640552399|
Ltbp2	1.25	0.0087		rno-mir-1224	Microtar|Offset 1-7 7mer-m8|157|162|-0.561328899722613|
				rno-mir-1188-3p	Microtar|7mer-m8|774|779|-0.563471531093257|
				rno-mir-20b-3p	Microtar|7mer-m8|351|356|-0.565977403429533| Miranda|7mer-m8|336|357|2.05128700821735|
				rno-mir-770-3p	Microtar|8mer|840|845|-0.563634920051548|
				rno-mir-770-3p	Microtar|8mer|992|997|-0.552097615237745|
				rno-mir-874-5p	Rnahybrid|Offset 1-7 8mer|286|292|-0.561376367169734|
				rno-mir-664-1-5p	Microtar|7mer-m8|74|79|-0.558753583086176|
				rno-mir-664-1-5p	Microtar|8mer|980|985|-0.557233938001663| Microtar|7mer-m8|984|989|-0.558497638994619|
				rno-mir-223-5p	Microtar|7mer-m8|966|971|-0.554573429116591|
				rno-mir-146b-3p	Microtar|7mer-m8|768|773|-0.56692748706325|
				rno-mir-146b-3p	Miranda|7mer-m8|57|77|1.84365685594074|
				rno-mir-6318	Microtar|7mer-m8|180|185|-0.5634299092335|
Ltbp3	1.22	0.0162		rno-mir-20b-3p	Targetscan|7mer-1A|165|171|-0.566442079710328|
				rno-mir-770-3p	Rnahybrid|Offset 1-7 7mer-m8|116|123|-0.563254254124674| Microtar|8mer|118|123|-0.559112591591012|
				rno-mir-770-3p	Microtar|7mer-m8|441|446|-0.54928449819075|
				rno-mir-223-5p	Miranda|N/A|409|435|1.73185600471488| Microtar|7mer-m8|429|434|-0.565108822616359|
				rno-mir-6318	Microtar|8mer|313|318|-0.561620971460666|
Lurap1l	1.3	0.0243		rno-mir-551b-3p	Targetscan|7mer-1A|170|176|-0.564977488559269|
				rno-mir-551b-3p	Targetscan|7mer-1A|78|84|-0.565186715866563|
Maf	1.29	0.0086		rno-mir-18a-5p	Microtar|Offset 1-7 7mer-m8|26|31|-0.563836321299257|
				rno-mir-770-3p	Microtar|7mer-m8|48|53|-0.553570527566445| Rnahybrid|Offset 1-7 7mer-m8|46|53|-0.563105399277042|
				rno-mir-770-3p	Microtar|7mer-m8|65|70|-0.556847474402076|
				rno-mir-664-1-5p	Microtar|8mer|21|26|-0.55086865236642| Rnahybrid|Offset 1-7 7mer-m8|14|22|-0.567184261675416| Microtar|8mer|17|22|-0.540775479147901| Microtar|Offset 1-7 7mer-m8|18|23|-0.562778589417359|
Mal2	1.33	0.0099		rno-mir-130b-3p	Miranda|N/A|1701|1721|1.66796980401438|
				rno-mir-409a-3p	Miranda|8mer|1245|1264|1.74782755489|
				rno-mir-223-5p	Miranda|N/A|202|224|1.85962840611586|
				rno-mir-34b-3p	Targetscan|7mer-1A|591|597|-0.566425309582644|
				rno-mir-3564	Targetscan|7mer-1A|1768|1774|-0.565712179867325|
				rno-mir-3564	Miranda|7mer-m8|206|229|1.95545770716661|
				rno-mir-6318	Targetscan|7mer-1A|1163|1169|-0.566159383272228|
				rno-mir-6318	Miranda|7mer-m8|399|420|1.66796980401438|
				rno-mir-664-1-5p	Targetscan|8mer|1437|1443|-0.563653447049751|
Map3k3	1.17	0.0368		rno-mir-20b-3p	Miranda|8mer|284|307|2.16308785944321| Targetscan|8mer|300|306|-0.563730110490592|
				rno-mir-18a-5p	Miranda|N/A|1353|1375|1.81171375559049|
				rno-mir-3564	Miranda|N/A|1587|1608|1.81171375559049|
				rno-mir-664-1-5p	Targetscan|7mer-1A|354|360|-0.567181562483436|
				rno-mir-664-1-5p	Miranda|7mer-m8|1293|1312|1.98740080751685|
				rno-mir-664-1-5p	Miranda|7mer-m8|102|122|1.79574220541537|
				rno-mir-664-1-5p	Miranda|Offset 3-8 6mer|1135|1155|1.71588445453975|
				rno-mir-34b-3p	Targetscan|7mer-1A|261|267|-0.566149001764614|
				rno-mir-6318	Targetscan|8mer|85|91|-0.56379559384631| Miranda|8mer|71|92|1.76379910506512|
				rno-mir-6318	Targetscan|7mer-m8|1290|1296|-0.567815633025389| Miranda|7mer-m8|1276|1297|2.0193439078671|
				rno-mir-146b-3p	Miranda|N/A|985|1007|1.6839413541895|
Marveld1	1.19	0.0296		rno-mir-1224	Miranda|Offset 3-8 6mer|30|49|1.81171375559049| Rnahybrid|7mer-m8|40|47|-0.563603983158859|
				rno-mir-770-3p	Rnahybrid|Offset 1-7 7mer-m8|18|24|-0.56673865542553|
				rno-mir-130b-3p	Microtar|7mer-m8|20|25|-0.551992538409143|
				rno-mir-1188-3p	Microtar|7mer-m8|28|33|-0.551040202786851|
				rno-mir-34b-3p	Targetscan|7mer-m8|109|115|-0.567152813693121|
				rno-mir-147	Rnahybrid|7mer-m8|114|120|-0.560319306092943|
				rno-mir-664-1-5p	Rnahybrid|Offset 3-9 8mer|71|77|-0.563771524720196|
Masp1	1.32	0.0131		rno-mir-1224	Rnahybrid|Offset 1-7 7mer-m8|80|88|-0.561474704004162| Miranda|N/A|68|89|1.84365685594074|
				rno-mir-874-5p	Rnahybrid|Offset 1-7 8mer|169|177|-0.566983211801811|
				rno-mir-664-1-5p	Rnahybrid|7mer-m8|8|15|-0.564676504696219|
Mb21d2	1.28	0.0407		rno-mir-130b-3p	Miranda|8mer|734|756|1.82768530576562| Targetscan|8mer|749|755|-0.562198438828798|
				rno-mir-130b-3p	Miranda|Offset 3-8 6mer|476|497|1.66796980401438|
				rno-mir-20b-3p	Miranda|N/A|1164|1183|1.66796980401438|
				rno-mir-770-3p	Targetscan|7mer-m8|1315|1321|-0.565986890530337|
				rno-mir-34b-3p	Targetscan|7mer-m8|284|290|-0.56512442682088|
Mcpt2	2.25	0.0002		rno-mir-770-3p	Rnahybrid|7mer-m8|123|129|-0.56673865542553|
				rno-mir-664-1-5p	Rnahybrid|7mer-m8|96|103|-0.565119970758381|
				rno-mir-664-1-5p	Microtar|7mer-m8|110|115|-0.557954047284409|
				rno-mir-146b-3p	Miranda|7mer-m8|85|102|1.76379910506512| Microtar|7mer-m8|96|101|-0.554522368070682| Rnahybrid|Offset 1-7 7mer-m8|93|101|-0.566327691467974|
Mcpt8l2	1.53	0.0007		rno-mir-770-3p	Rnahybrid|Offset 3-8 7mer-1A|18|23|-0.562143113378991|
				rno-mir-874-5p	Rnahybrid|8mer|37|43|-0.566175833968909|
				rno-mir-664-1-5p	Rnahybrid|Offset 1-6 7mer-1A|16|21|-0.56026704718077|
Me1	1.35	0.0017		rno-mir-1224	Miranda|7mer-m8|256|276|1.74782755489|
				rno-mir-664-1-5p	Targetscan|7mer-m8|337|343|-0.564757081166852|
				rno-mir-223-5p	Miranda|N/A|879|904|1.71588445453975|
Mef2c	1.22	0.0277		rno-mir-874-5p	Rnahybrid|Offset 1-7 7mer-m8|67|73|-0.566097781003203| Microtar|Offset 1-7 7mer-m8|69|74|-0.56340437072477|
				rno-mir-18a-5p	Microtar|Offset 1-7 7mer-m8|121|126|-0.566051527393896|
				rno-mir-551b-3p	Rnahybrid|8mer|68|74|-0.564959472650672|
				rno-mir-6318	Rnahybrid|Offset 1-7 7mer-m8|108|116|-0.562307572431144| Microtar|8mer|111|116|-0.550989125769391|
Mertk	1.23	0.0043		rno-mir-1224	Microtar|Offset 1-7 7mer-m8|386|391|-0.558606548995264|
				rno-mir-1949	Microtar|7mer-m8|424|429|-0.564205647425506| Miranda|6mer+|407|430|1.66796980401438|
				rno-mir-874-5p	Microtar|7mer-m8|378|383|-0.556420762496047| Rnahybrid|Offset 1-7 8mer|376|383|-0.56164144698799| Miranda|8mer|361|384|1.69991290436463|
				rno-mir-6318	Microtar|8mer|1385|1390|-0.561102694657483|
				rno-mir-223-5p	Microtar|Offset 1-7 7mer-m8|1408|1413|-0.562515410213573| Microtar|Offset 1-7 7mer-m8|1406|1411|-0.562515410213573|
				rno-mir-223-5p	Miranda|N/A|484|510|1.66796980401438|
				rno-mir-147	Microtar|7mer-m8|1404|1409|-0.565732383878296|
				rno-mir-146b-3p	Miranda|N/A|860|886|1.6839413541895|
				rno-mir-664-1-5p	Microtar|7mer-m8|4|9|-0.551460174698706|
				rno-mir-141-3p	Miranda|8mer|1242|1263|1.81171375559049|
Mfap4	1.77	0.0141		rno-mir-20b-3p	Miranda|8mer|306|325|1.77977065524025| Targetscan|8mer|318|324|-0.562886014063837| Microtar|7mer-m8|319|324|-0.567036492893196|
				rno-mir-1224	Microtar|Offset 1-7 7mer-m8|314|319|-0.558723428799445|
				rno-mir-6318	Microtar|Offset 1-7 7mer-m8|124|129|-0.558271338100188|
				rno-mir-6318	Microtar|8mer|388|393|-0.549158243086615|
				rno-mir-146b-3p	Miranda|7mer-m8|596|616|1.6839413541895|
				rno-mir-664-1-5p	Microtar|8mer|305|310|-0.555060513482282|
				rno-mir-664-1-5p	Microtar|8mer|90|95|-0.549566140506538|
MGC114427	1.14	0.0469		rno-mir-770-3p	Microtar|8mer|174|179|-0.552157093290597|
				rno-mir-770-3p	Microtar|8mer|212|217|-0.562043482848999|
				rno-mir-551b-3p	Targetscan|8mer|265|271|-0.562869243936153|
				rno-mir-146b-3p	Microtar|7mer-m8|359|364|-0.557161459106968|
				rno-mir-6318	Miranda|6mer|62|82|1.76379910506512| Microtar|8mer|76|81|-0.55351354107542| Rnahybrid|Offset 1-7 7mer-m8|73|81|-0.560136240184836|
				rno-mir-223-5p	Pita|8mer|374|380|-0.558927465352932|
				rno-mir-219b	Targetscan|7mer-1A|246|252|-0.564608545750224|
				rno-mir-141-3p	Pita|8mer|305|311|-0.552075670327804|
Mgst2	1.46	0.0068		rno-mir-1188-3p	Rnahybrid|Offset 1-7 7mer-m8|27|33|-0.563730621580197|
				rno-mir-770-3p	Rnahybrid|7mer-m8|26|32|-0.5640363649652|
				rno-mir-18a-5p	Rnahybrid|Offset 3-8 7mer-1A|34|39|-0.56145261535027|
				rno-mir-18a-5p	Microtar|Offset 1-7 7mer-m8|87|92|-0.56680433043985|
				rno-mir-223-5p	Microtar|Offset 1-7 7mer-m8|63|68|-0.556239772889462|
				rno-mir-3564	Microtar|7mer-m8|2|7|-0.55966236429114|
Mmp14	1.25	0.0337		rno-mir-1224	Microtar|8mer|85|90|-0.538347516033379| Microtar|Offset 1-7 7mer-m8|86|91|-0.553564681979081|
				rno-mir-770-3p	Microtar|Offset 1-7 7mer-m8|13|18|-0.566972894180398|
				rno-mir-874-5p	Microtar|7mer-m8|243|248|-0.549856599118023| Rnahybrid|Offset 1-7 8mer|241|248|-0.561809323951881|
				rno-mir-874-5p	Rnahybrid|Offset 1-7 8mer|326|333|-0.560164046653691|
				rno-mir-223-5p	Microtar|7mer-m8|342|347|-0.565103088829846|
				rno-mir-223-5p	Microtar|7mer-m8|393|398|-0.567215949230963|
				rno-mir-6318	Microtar|Offset 1-7 7mer-m8|176|181|-0.565228050238416|
				rno-mir-6318	Microtar|8mer|315|320|-0.564740790185674|
				rno-mir-146b-3p	Microtar|Offset 1-7 7mer-m8|96|101|-0.566647937020535|
				rno-mir-664-1-5p	Rnahybrid|7mer-m8|155|162|-0.563654772688416|
				rno-mir-664-1-5p	Microtar|7mer-m8|349|354|-0.544749200831471|
				rno-mir-664-1-5p	Microtar|8mer|421|426|-0.558427172515247|
				rno-mir-664-1-5p	Rnahybrid|7mer-m8|155|162|-0.562291856425772|
Mmp2	2.29	0.0101		rno-mir-874-5p	Rnahybrid|Offset 1-6 6mer|17|22|-0.563181743286879|
				rno-mir-770-3p	Rnahybrid|Offset 1-7 7mer-m8|42|50|-0.56786040128053|
				rno-mir-6318	Rnahybrid|7mer-m8|41|47|-0.560102636043268|
				rno-mir-147	Rnahybrid|Offset 1-7 8mer|20|27|-0.562096460480929| Miranda|N/A|21|42|1.66796980401438|
Mob3b	1.13	0.0363		rno-mir-1188-3p	Targetscan|7mer-m8|252|258|-0.564341820862299|
				rno-mir-3564	Miranda|7mer-m8|538|559|1.85962840611586|
				rno-mir-141-3p	Miranda|7mer-m8|806|828|1.81171375559049|
				rno-mir-146b-3p	Targetscan|7mer-m8|892|898|-0.56708892749242|
				rno-mir-146b-3p	Miranda|N/A|597|618|1.81171375559049|
Mocs1	1.18	0.0437		rno-mir-147	Rnahybrid|Offset 1-7 8mer|21|27|-0.565628520887507|
				rno-mir-664-1-5p	Rnahybrid|7mer-m8|42|48|-0.565325141291931|
Mog	1.18	0.0233		rno-mir-551b-3p	Targetscan|7mer-m8|128|134|-0.565731345727535|
				rno-mir-664-1-5p	Targetscan|7mer-1A|459|465|-0.56755769249006|
Mpo	1.58	0.0036		rno-mir-770-3p	Rnahybrid|7mer-m8|106|112|-0.561110265172266|
				rno-mir-6318	Rnahybrid|Offset 1-7 7mer-m8|42|50|-0.56790607991403| Microtar|8mer|45|50|-0.539550157790015| Miranda|7mer-m8|28|51|2.03531545804222|
Mpzl1	1.11	0.027		rno-mir-130b-3p	Miranda|N/A|1302|1321|1.69991290436463|
				rno-mir-1224	Microtar|7mer-m8|1107|1112|-0.566474470014083|
				rno-mir-18a-5p	Targetscan|7mer-1A|403|409|-0.5667040131332|
				rno-mir-664-1-5p	Microtar|8mer|1267|1272|-0.562005422644931|
				rno-mir-146b-3p	Miranda|7mer-m8|950|969|1.81171375559049|
				rno-mir-3564	Microtar|7mer-m8|17|22|-0.557925649868198| Microtar|Offset 1-7 8mer|18|23|-0.565400015919152|
				rno-mir-3564	Microtar|7mer-m8|384|389|-0.565711477119117|
				rno-mir-3564	Miranda|N/A|1233|1253|1.71588445453975|
Ms4a3	1.46	0.0113		rno-mir-219b	Microtar|Offset 1-7 7mer-m8|80|85|-0.564896480856781|
Msrb3	1.23	0.0478		rno-mir-18a-5p	Microtar|Offset 1-7 8mer|68|73|-0.565053688825155|
				rno-mir-874-5p	Rnahybrid|Offset 1-6 6mer|5|10|-0.562827190844542|
				rno-mir-1224	Microtar|8mer|29|34|-0.558761504975062|
				rno-mir-223-5p	Microtar|7mer-m8|35|40|-0.550884304485591|
				rno-mir-3564	Microtar|7mer-m8|125|130|-0.560174539962156|
				rno-mir-3564	Microtar|7mer-m8|83|88|-0.565705599588653|
				rno-mir-146b-3p	Microtar|7mer-m8|86|91|-0.549677653869861|
Mxra8	1.37	0.0077		rno-mir-770-3p	Miranda|7mer-m8|812|828|1.77977065524025| Rnahybrid|Offset 1-7 7mer-m8|819|827|-0.561647100916752|
				rno-mir-1949	Miranda|8mer|514|537|1.77977065524025|
				rno-mir-146b-3p	Miranda|7mer-m8|501|525|1.84365685594074|
				rno-mir-146b-3p	Miranda|7mer-m8|914|934|1.66796980401438|
				rno-mir-664-1-5p	Miranda|N/A|195|216|1.82768530576562|
				rno-mir-219b	Miranda|7mer-m8|116|138|1.73185600471488|
				rno-mir-219b	Miranda|7mer-m8|353|374|1.66796980401438|
Myf5	1.18	0.0498		rno-mir-770-3p	Targetscan|8mer|498|504|-0.563605532399226|
				rno-mir-141-3p	Miranda|Offset 3-8 6mer|841|864|1.84365685594074|
Myh10	1.64	0.0125		rno-mir-18a-5p	Miranda|N/A|378|399|1.6839413541895|
				rno-mir-1188-3p	Miranda|7mer-m8|900|916|1.66796980401438| Targetscan|7mer-m8|909|915|-0.565843146578761|
				rno-mir-1188-3p	Miranda|7mer-m8|756|772|1.69991290436463| Targetscan|7mer-m8|765|771|-0.566242435333139|
				rno-mir-130b-3p	Miranda|N/A|1308|1330|1.69991290436463|
				rno-mir-551b-3p	Targetscan|7mer-m8|1304|1310|-0.565443857824383|
				rno-mir-770-3p	Miranda|Offset 3-8 6mer|806|821|1.6839413541895|
				rno-mir-20b-3p	Miranda|7mer-m8|1049|1074|2.06725855839247|
				rno-mir-582-3p	Targetscan|7mer-1A|388|394|-0.56772459518939|
				rno-mir-3564	Targetscan|7mer-m8|1307|1313|-0.563902603232483| Miranda|7mer-m8|1295|1314|2.00337235769198|
				rno-mir-3564	Miranda|7mer-m8|959|975|1.81171375559049|
				rno-mir-141-3p	Miranda|8mer|977|996|1.92351460681636|
				rno-mir-141-3p	Miranda|8mer|1178|1200|1.74782755489|
				rno-mir-34b-3p	Miranda|7mer-m8|477|498|1.66796980401438|
Mylk	1.13	0.0359		rno-mir-1188-3p	Miranda|7mer-m8|348|364|1.66796980401438|
				rno-mir-1949	Miranda|N/A|892|914|1.66796980401438|
				rno-mir-130b-3p	Miranda|N/A|1172|1196|1.69991290436463|
				rno-mir-18a-5p	Targetscan|7mer-1A|1555|1561|-0.565736935770096|
				rno-mir-18a-5p	Miranda|8mer|172|195|2.09920165874272|
				rno-mir-18a-5p	Miranda|N/A|482|505|1.71588445453975|
				rno-mir-18a-5p	Miranda|N/A|1132|1157|1.69991290436463|
				rno-mir-6318	Targetscan|7mer-1A|1443|1449|-0.567614391493182|
				rno-mir-664-1-5p	Targetscan|7mer-m8|305|311|-0.564948739768954| Targetscan|7mer-m8|301|307|-0.565012625969654|
Nek8	1.25	0.0055		rno-mir-1224	Microtar|Offset 1-7 7mer-m8|157|162|-0.56267376813356|
				rno-mir-1224	Microtar|8mer|69|74|-0.561439087447272|
				rno-mir-18a-5p	Microtar|7mer-m8|235|240|-0.564758342919316| Miranda|7mer-m8|216|241|1.76379910506512|
				rno-mir-1949	Microtar|7mer-m8|366|371|-0.559041534164283|
				rno-mir-223-5p	Miranda|8mer|381|408|1.79574220541537| Microtar|Offset 1-7 7mer-m8|390|395|-0.563570203330239| Microtar|7mer-m8|389|394|-0.554443979702422|
				rno-mir-223-5p	Miranda|8mer|381|408|1.79574220541537| Microtar|7mer-m8|402|407|-0.547728453943388|
[truncated: 1,774 more rows]
