# Supplementary material for: Integrated analysis of microRNA and mRNA expression profiles in splenomegaly induced by non-cirrhotic portal hypertension in rats
Source: Sci Rep. 2018 Dec 20;8:17983. doi: 10.1038/s41598-018-36297-0 (PMC6301948; doi:10.1038/s41598-018-36297-0)
Supplement: Supplementary file 5 — Supplementary Table S5 [file 41598_2018_36297_MOESM5_ESM.xlsx]

## Sheet: Title & authors
Integrated analysis of microRNA and mRNA expression profiles in splenomegaly induced by non-cirrhotic portal hypertension in rats.
Junji Saruwatari1, *, Chao Dong1, 2, *, Teruo Utsumi3, Masatake Tanaka1, Matthew McConnell1, Yasuko Iwakiri1, #.
1. Section of Digestive Diseases, Yale University School of Medicine, New Haven, CT. USA
2. Department of General Surgery, Xiangya Hospital, Central South University, Changsha, China
3. VA CT Healthcare System, West Haven, CT
* Equal contributions.
# Correspondence

## Sheet: Supplementary Table S5
Supplementary Table S5. Down-regulated target genes of the up-regulated miRNAs in the spleens of PPVL rats.
Down-regulated target gene	Fold Change	P-valuea		Up-regulated mRNA	Computational Predictions (method|target-site|start|stop|scoreb)
Aatf	-1.12	0.0462		rno-mir-193-5p	Rnahybrid|Offset 1-7 8mer|30|37|-0.566509862969271|
Abcb1a	-1.29	0.0435		rno-mir-31a-5p	Microtar|Offset 1-7 7mer-m8|305|310|-0.562301902530832|
				rno-mir-31a-5p	Microtar|7mer-m8|400|405|-0.563259476821582|
				rno-mir-351-3p	Microtar|7mer-m8|390|395|-0.56788686613917|
				rno-mir-193-5p	Microtar|7mer-m8|150|155|-0.554641499863438|
				rno-mir-541-5p	Miranda|7mer-1A|526|551|1.69991290436463|
				rno-mir-125b-1-3p	Microtar|7mer-m8|393|398|-0.56517456151688|
Adam17	-1.15	0.0414		rno-mir-541-5p	Microtar|7mer-m8|593|598|-0.566226958901019|
				rno-mir-125b-1-3p	Microtar|7mer-m8|1035|1040|-0.563927966054161|
				rno-mir-125b-1-3p	Microtar|7mer-m8|1131|1136|-0.566235343964861|
				rno-mir-125b-1-3p	Microtar|7mer-m8|239|244|-0.564981002300308|
				rno-mir-125b-1-3p	Microtar|7mer-m8|55|60|-0.551632156350991|
				rno-mir-125b-1-3p	Microtar|7mer-m8|80|85|-0.56092370149467|
				rno-mir-184	Microtar|7mer-m8|567|572|-0.563416956306308|
				rno-mir-411-5p	Microtar|Offset 1-7 8mer|1234|1239|-0.566647186357677|
Aifm1	-1.12	0.0428		rno-mir-541-5p	Microtar|Offset 1-7 7mer-m8|168|173|-0.557233714399961| Microtar|7mer-m8|167|172|-0.558947126331198|
Aipl1	-1.16	0.0398		rno-mir-541-5p	Microtar|7mer-m8|366|371|-0.560408906489426|
				rno-mir-193-5p	Microtar|7mer-m8|125|130|-0.557484563567011|
				rno-mir-351-3p	Microtar|Offset 1-7 7mer-m8|146|151|-0.565569905298365|
				rno-mir-351-3p	Microtar|7mer-m8|249|254|-0.56203086532436|
Akr1d1	-1.16	0.0436		rno-mir-541-5p	Microtar|7mer-m8|1099|1104|-0.555896097072794| Microtar|Offset 1-7 7mer-m8|1100|1105|-0.564775751909007|
				rno-mir-541-5p	Microtar|7mer-m8|23|28|-0.566333584969988|
				rno-mir-541-5p	Microtar|7mer-m8|9|14|-0.555584524071978|
				rno-mir-193-5p	Microtar|7mer-m8|1014|1019|-0.56779480612396|
				rno-mir-193-5p	Microtar|7mer-m8|44|49|-0.561106192426971|
				rno-mir-31a-5p	Microtar|Offset 1-7 7mer-m8|30|35|-0.567889453530298| Microtar|7mer-m8|29|34|-0.558108939378007|
				rno-mir-31a-5p	Microtar|7mer-m8|91|96|-0.567258465497529|
				rno-mir-31a-5p	Miranda|7mer-m8|929|954|1.87559995629099|
				rno-mir-125b-1-3p	Microtar|7mer-m8|381|386|-0.5671006985249|
				rno-mir-184	Microtar|7mer-m8|30|35|-0.562036918541877|
Anxa8	-1.25	0.0034		rno-mir-184	Microtar|7mer-m8|675|680|-0.561876021145412|
				rno-mir-541-5p	Microtar|Offset 1-7 7mer-m8|282|287|-0.562759088154595|
				rno-mir-541-5p	Microtar|7mer-m8|355|360|-0.566616664725292|
				rno-mir-541-5p	Microtar|7mer-m8|381|386|-0.560637395486231|
				rno-mir-541-5p	Miranda|7mer-m8|584|608|1.74782755489| Microtar|7mer-m8|602|607|-0.562919825835557|
				rno-mir-125b-1-3p	Microtar|7mer-m8|629|634|-0.557789029228|
Aox4	-1.25	0.0203		rno-mir-411-5p	Miranda|7mer-m8|2459|2479|2.03531545804222|
				rno-mir-351-3p	Targetscan|8mer|483|489|-0.562151322755781|
				rno-mir-351-3p	Targetscan|8mer|2227|2233|-0.562675988179034|
Aplf	-1.2	0.0135		rno-mir-184	Targetscan|7mer-1A|594|600|-0.568613411956636|
				rno-mir-125b-1-3p	Targetscan|8mer|377|383|-0.564083081749462|
Apob	-1.23	0.0448		rno-mir-193-5p	Microtar|7mer-m8|15|20|-0.561424665137463|
				rno-mir-541-5p	Microtar|7mer-m8|112|117|-0.558764204167042|
Aqp11	-1.19	0.0486		rno-mir-193-5p	Miranda|N/A|1|17|1.69991290436463| Microtar|Offset 1-7 8mer|12|17|-0.557813944846273| Microtar|7mer-m8|11|16|-0.538835846179983|
				rno-mir-193-5p	Microtar|7mer-m8|173|178|-0.558669812305507| Microtar|Offset 1-7 7mer-m8|174|179|-0.566856445608071|
				rno-mir-193-5p	Microtar|7mer-m8|214|219|-0.549441258955719| Microtar|Offset 1-7 8mer|215|220|-0.56480978728243|
				rno-mir-351-3p	Targetscan|7mer-m8|84|90|-0.567639945973462|
				rno-mir-125b-1-3p	Microtar|Offset 1-7 7mer-m8|155|160|-0.562651487821065|
				rno-mir-125b-1-3p	Microtar|Offset 1-7 7mer-m8|175|180|-0.557739517422457|
Aste1	-1.16	0.0297		rno-mir-541-5p	Microtar|Offset 1-7 7mer-m8|22|27|-0.566655124218114|
				rno-mir-125b-1-3p	Microtar|7mer-m8|74|79|-0.556123979150693|
Atad2	-1.38	0.0149		rno-mir-31a-3p	Miranda|N/A|906|928|1.66796980401438|
				rno-mir-411-5p	Miranda|N/A|518|538|1.69991290436463|
Atg101	-1.22	0.0348		rno-mir-31a-3p	Microtar|7mer-m8|176|181|-0.561635872916979|
				rno-mir-193-5p	Microtar|7mer-m8|201|206|-0.56454893992497|
				rno-mir-193-5p	Microtar|7mer-m8|89|94|-0.560498315227306|
				rno-mir-351-3p	Microtar|7mer-m8|106|111|-0.557495807538335|
				rno-mir-125b-1-3p	Targetscan|7mer-1A|90|96|-0.56683897273218|
				rno-mir-31a-5p	Microtar|Offset 1-7 7mer-m8|116|121|-0.562339499559944|
				rno-mir-411-5p	Microtar|7mer-m8|204|209|-0.564530077524213| Miranda|6mer|211|232|1.69991290436463|
Atp8b4	-1.39	0.002		rno-mir-125b-1-3p	Microtar|Offset 1-7 7mer-m8|182|187|-0.557253167748074|
				rno-mir-193-5p	Microtar|7mer-m8|154|159|-0.559553550119797|
				rno-mir-193-5p	Microtar|7mer-m8|202|207|-0.559199636539467|
				rno-mir-193-5p	Microtar|7mer-m8|281|286|-0.56792336113132|
				rno-mir-541-5p	Microtar|7mer-m8|156|161|-0.55332106792426| Microtar|Offset 1-7 7mer-m8|157|162|-0.557229434024514|
				rno-mir-184	Microtar|Offset 1-7 8mer|176|181|-0.567516374089757|
Bora	-1.25	0.0145		rno-mir-541-5p	Miranda|N/A|9|35|1.69991290436463|
Brca1	-1.53	0.0187		rno-mir-541-5p	Microtar|Offset 1-7 7mer-m8|71|76|-0.567750948247179| Microtar|7mer-m8|70|75|-0.560048029313219|
				rno-mir-184	Rnahybrid|Offset 1-7 7mer-m8|17|23|-0.562511321496728|
Cass4	-1.14	0.0242		rno-mir-125b-1-3p	Microtar|7mer-m8|22|27|-0.558213728718706|
				rno-mir-31a-5p	Microtar|7mer-m8|44|49|-0.566441760279324|
				rno-mir-193-5p	Microtar|7mer-m8|118|123|-0.55540415735585| Rnahybrid|Offset 1-7 7mer-m8|116|123|-0.561013685208357|
Ccdc109b	-1.35	0.045		rno-mir-351-3p	Miranda|7mer-m8|69|89|1.76379910506512| Rnahybrid|Offset 1-7 7mer-m8|80|88|-0.564639019467958|
Ccdc67	-1.19	0.0285		rno-mir-193-5p	Targetscan|7mer-m8|25|31|-0.565859118128936|
				rno-mir-193-5p	Miranda|N/A|285|306|1.85962840611586|
Ccrl2	-1.23	0.0375		rno-mir-125b-1-3p	Microtar|7mer-m8|385|390|-0.548826034842973| Miranda|N/A|366|390|1.69991290436463|
				rno-mir-541-5p	Microtar|7mer-m8|7|12|-0.560396193135486|
				rno-mir-193-5p	Microtar|7mer-m8|278|283|-0.557272780811689|
				rno-mir-193-5p	Microtar|7mer-m8|363|368|-0.55464530109238|
Cct8	-1.19	0.037		rno-mir-184	Microtar|7mer-m8|707|712|-0.55521352093296| Microtar|Offset 1-7 7mer-m8|708|713|-0.567882697564574|
				rno-mir-184	Microtar|7mer-m8|82|87|-0.567882697564574|
				rno-mir-31a-3p	Microtar|Offset 1-7 7mer-m8|12|17|-0.567392099457845|
				rno-mir-31a-5p	Microtar|Offset 1-7 7mer-m8|707|712|-0.563933859556176| Microtar|7mer-m8|706|711|-0.553403656810215|
Cd70	-1.22	0.009		rno-mir-125b-1-3p	Microtar|7mer-m8|10|15|-0.546350380679628| Microtar|Offset 1-7 7mer-m8|11|16|-0.561602620149515|
				rno-mir-541-5p	Microtar|7mer-m8|22|27|-0.563696729950726| Microtar|Offset 1-7 7mer-m8|23|28|-0.566040922284579|
Cdc25c	-1.31	0.0046		rno-mir-125b-1-3p	Targetscan|7mer-1A|67|73|-0.565231436207054|
				rno-mir-31a-3p	Miranda|7mer-m8|77|98|1.6839413541895|
Cdc7	-1.27	0.0187		rno-mir-31a-5p	Microtar|7mer-m8|653|658|-0.563586510282967|
				rno-mir-31a-5p	Microtar|Offset 1-7 7mer-m8|954|959|-0.566772706770503|
				rno-mir-541-5p	Microtar|7mer-m8|139|144|-0.555620124657318|
				rno-mir-541-5p	Microtar|7mer-m8|434|439|-0.564114609589508|
				rno-mir-541-5p	Microtar|7mer-m8|862|867|-0.560653894097562|
				rno-mir-541-5p	Microtar|Offset 1-7 7mer-m8|970|975|-0.560653894097562| Microtar|7mer-m8|969|974|-0.558923536351589|
				rno-mir-193-5p	Microtar|7mer-m8|137|142|-0.56342717809842|
				rno-mir-193-5p	Microtar|7mer-m8|149|154|-0.562789961161083|
				rno-mir-184	Microtar|7mer-m8|691|696|-0.564701691830845|
				rno-mir-184	Microtar|7mer-m8|954|959|-0.560559614036878|
				rno-mir-31a-3p	Microtar|7mer-m8|493|498|-0.565985293375319|
				rno-mir-125b-1-3p	Microtar|7mer-m8|226|231|-0.565960265956195|
				rno-mir-125b-1-3p	Microtar|7mer-m8|702|707|-0.5669320229835|
Cdk2	-1.24	0.0287		rno-mir-31a-5p	Miranda|N/A|261|281|1.81171375559049|
				rno-mir-125b-1-3p	Miranda|8mer|169|190|1.77977065524025|
				rno-mir-351-3p	Targetscan|7mer-1A|238|244|-0.56569620831715|
Cep57	-1.08	0.0461		rno-mir-193-5p	Miranda|8mer|463|484|1.92351460681636|
Ciapin1	-1.2	0.01		rno-mir-541-5p	Microtar|7mer-m8|499|504|-0.564865911309746|
				rno-mir-541-5p	Miranda|N/A|2434|2461|1.90754305664124|
				rno-mir-184	Miranda|N/A|1543|1564|1.73185600471488| Microtar|7mer-m8|1558|1563|-0.561077172120303|
				rno-mir-184	Microtar|7mer-m8|533|538|-0.560211194669808|
				rno-mir-351-3p	Microtar|7mer-m8|1271|1276|-0.557033511018516|
				rno-mir-351-3p	Microtar|7mer-m8|1569|1574|-0.568003698028701|
				rno-mir-351-3p	Miranda|N/A|902|922|1.76379910506512| Microtar|7mer-m8|916|921|-0.550323814875296|
				rno-mir-125b-1-3p	Microtar|7mer-m8|1148|1153|-0.563934370645782|
				rno-mir-125b-1-3p	Microtar|7mer-m8|1753|1758|-0.560066907685526|
				rno-mir-125b-1-3p	Microtar|Offset 1-7 7mer-m8|1882|1887|-0.565247631358931|
				rno-mir-125b-1-3p	Microtar|Offset 1-7 7mer-m8|352|357|-0.566748414042687|
				rno-mir-125b-1-3p	Microtar|7mer-m8|832|837|-0.561553331945674|
				rno-mir-193-5p	Microtar|7mer-m8|1047|1052|-0.567715331690289|
				rno-mir-193-5p	Microtar|Offset 1-7 8mer|1187|1192|-0.565694978507786|
				rno-mir-193-5p	Microtar|7mer-m8|187|192|-0.567325673780666|
				rno-mir-193-5p	Microtar|Offset 1-7 7mer-m8|1881|1886|-0.565305320598164|
				rno-mir-193-5p	Microtar|7mer-m8|2853|2858|-0.567859618674571|
				rno-mir-193-5p	Microtar|Offset 1-7 8mer|313|318|-0.567758582648163|
				rno-mir-193-5p	Microtar|7mer-m8|388|393|-0.566026867320425|
Cmpk2	-1.62	0.0262		rno-mir-184	Microtar|7mer-m8|192|197|-0.557287794068854|
				rno-mir-193-5p	Microtar|7mer-m8|267|272|-0.567380520083968|
Colec10	-1.25	0.0199		rno-mir-541-5p	Miranda|N/A|3475|3499|1.71588445453975|
				rno-mir-541-5p	Miranda|N/A|264|291|1.6839413541895|
				rno-mir-125b-1-3p	Targetscan|7mer-m8|3097|3103|-0.565675445301922|
				rno-mir-31a-5p	Miranda|N/A|3126|3146|1.74782755489|
Commd8	-1.32	0.0068		rno-mir-31a-3p	Microtar|7mer-m8|159|164|-0.557177558429545|
				rno-mir-31a-3p	Microtar|7mer-m8|700|705|-0.558313215504747|
				rno-mir-411-5p	Microtar|Offset 1-7 8mer|243|248|-0.565427263383751|
				rno-mir-184	Microtar|7mer-m8|234|239|-0.558595001564487|
				rno-mir-193-5p	Microtar|7mer-m8|260|265|-0.558920932988911|
				rno-mir-193-5p	Microtar|Offset 1-7 7mer-m8|728|733|-0.567721257135404|
				rno-mir-125b-1-3p	Microtar|7mer-m8|545|550|-0.564315212259707|
				rno-mir-125b-1-3p	Microtar|7mer-m8|663|668|-0.559409854082872|
Coq5	-1.31	0.0119		rno-mir-193-5p	Microtar|7mer-m8|340|345|-0.567539660609913|
				rno-mir-193-5p	Microtar|7mer-m8|496|501|-0.550620965566304|
				rno-mir-125b-1-3p	Microtar|7mer-m8|487|492|-0.558741939826098|
				rno-mir-125b-1-3p	Microtar|Offset 1-7 7mer-m8|542|547|-0.566016980930867|
Cyld	-1.16	0.0252		rno-mir-193-5p	Rnahybrid|Offset 1-7 7mer-m8|93|100|-0.562727097139594|
Dbil5	-1.32	0.0392		rno-mir-351-3p	Microtar|7mer-m8|8|13|-0.562405925237123|
				rno-mir-31a-3p	Microtar|7mer-m8|30|35|-0.553108055359574| Rnahybrid|Offset 1-7 7mer-m8|28|35|-0.561723892129994|
				rno-mir-541-5p	Microtar|7mer-m8|62|67|-0.551684702751067|
				rno-mir-193-5p	Microtar|Offset 1-7 8mer|53|58|-0.565643629973973|
Dcx	-1.25	0.0066		rno-mir-193-5p	Pita|8mer|5787|5793|-0.552075670327804|
				rno-mir-193-5p	Miranda|7mer-m8|5237|5258|1.90754305664124|
				rno-mir-351-3p	Pita|8mer|5723|5729|-0.554359602002847|
				rno-mir-541-5p	Miranda|7mer-m8|6255|6279|2.09920165874272|
				rno-mir-184	Pita|8mer|5434|5440|-0.552075670327804|
				rno-mir-411-5p	Pita|8mer|4172|4178|-0.552075670327804|
				rno-mir-411-5p	Miranda|7mer-m8|6233|6251|1.76379910506512|
				rno-mir-411-5p	Miranda|N/A|2076|2096|1.71588445453975|
				rno-mir-31a-3p	Miranda|7mer-m8|4389|4411|1.89157150646611|
				rno-mir-31a-3p	Miranda|N/A|1721|1743|1.6839413541895|
				rno-mir-31a-5p	Pita|8mer|3646|3652|-0.554359602002847|
Ddx58	-1.31	0.0082		rno-mir-125b-1-3p	Microtar|7mer-m8|25|30|-0.559417823886409|
				rno-mir-193-5p	Microtar|7mer-m8|119|124|-0.567244490391126| Microtar|Offset 1-7 7mer-m8|120|125|-0.564033553972369|
				rno-mir-193-5p	Microtar|Offset 1-7 7mer-m8|17|22|-0.566642426835725|
Defb12	-1.2	0.013		rno-mir-125b-1-3p	Microtar|7mer-m8|14|19|-0.540754268929268|
				rno-mir-184	Microtar|7mer-m8|116|121|-0.560581798520072|
Dhx58	-1.94	7.24e-05		rno-mir-184	Rnahybrid|Offset 1-7 7mer-m8|196|203|-0.562330220089293| Miranda|7mer-m8|183|204|1.66796980401438|
Dnali1	-1.19	0.0494		rno-mir-125b-1-3p	Miranda|N/A|985|1007|1.76379910506512|
				rno-mir-541-5p	Miranda|6mer|1071|1097|1.69991290436463|
Dsn1	-1.19	0.0424		rno-mir-351-3p	Targetscan|7mer-1A|12|18|-0.568047220502928|
Dtx3l	-1.22	0.0057		rno-mir-125b-1-3p	Microtar|7mer-m8|115|120|-0.55981920491386|
				rno-mir-31a-3p	Rnahybrid|Offset 1-7 7mer-m8|109|117|-0.562689611911333| Microtar|7mer-m8|112|117|-0.557070932360576|
				rno-mir-411-5p	Microtar|7mer-m8|117|122|-0.56219318418879|
Elp4	-1.27	0.0089		rno-mir-193-5p	Rnahybrid|Offset 1-7 7mer-m8|48|55|-0.561471222206224|
Enpp4	-1.17	0.0209		rno-mir-31a-5p	Targetscan|8mer|821|827|-0.563923366247711|
				rno-mir-184	Miranda|7mer-m8|1399|1416|1.73185600471488|
				rno-mir-125b-1-3p	Targetscan|8mer|3037|3043|-0.56117625961759|
				rno-mir-541-5p	Miranda|6mer|1567|1591|1.85962840611586|
				rno-mir-541-5p	Miranda|N/A|86|112|1.84365685594074|
				rno-mir-31a-3p	Miranda|8mer|806|828|1.66796980401438| Targetscan|8mer|821|827|-0.563988849603429|
				rno-mir-31a-3p	Miranda|7mer-m8|2623|2645|1.66796980401438|
Epsti1	-1.27	0.0198		rno-mir-193-5p	Microtar|Offset 1-7 8mer|391|396|-0.563939353769436|
				rno-mir-193-5p	Microtar|7mer-m8|463|468|-0.55361837833077|
				rno-mir-541-5p	Microtar|Offset 1-7 7mer-m8|364|369|-0.565632705433653| Microtar|7mer-m8|363|368|-0.564619614034495|
				rno-mir-541-5p	Microtar|7mer-m8|379|384|-0.558709948811097|
				rno-mir-541-5p	Microtar|7mer-m8|420|425|-0.545370989251339|
				rno-mir-541-5p	Microtar|Offset 1-7 7mer-m8|466|471|-0.549592174133323| Microtar|7mer-m8|465|470|-0.545877542936694|
				rno-mir-541-5p	Microtar|Offset 1-7 7mer-m8|95|100|-0.549761025361775| Microtar|7mer-m8|94|99|-0.545202138022888|
				rno-mir-184	Microtar|7mer-m8|77|82|-0.551855422650889| Microtar|Offset 1-7 7mer-m8|78|83|-0.565890598054331|
				rno-mir-125b-1-3p	Microtar|Offset 1-7 7mer-m8|189|194|-0.562912399064726| Microtar|7mer-m8|188|193|-0.551256361746921|
				rno-mir-125b-1-3p	Microtar|7mer-m8|237|242|-0.561371943050335|
				rno-mir-125b-1-3p	Microtar|Offset 1-7 7mer-m8|340|345|-0.566626583057951|
Ercc6l	-1.45	0.0023		rno-mir-541-5p	Microtar|7mer-m8|62|67|-0.555973654920445|
				rno-mir-31a-5p	Microtar|7mer-m8|194|199|-0.550123483721449|
				rno-mir-31a-5p	Microtar|7mer-m8|51|56|-0.558591088534694|
Eri2	-1.19	0.0215		rno-mir-31a-5p	Miranda|8mer|142|164|1.85962840611586|
				rno-mir-351-3p	Miranda|N/A|1318|1337|1.6839413541895|
				rno-mir-541-5p	Miranda|N/A|419|440|1.69991290436463|
Esm1	-1.26	0.0032		rno-mir-31a-5p	Microtar|Offset 1-7 7mer-m8|476|481|-0.567722534859418| Microtar|7mer-m8|475|480|-0.55195125195194|
				rno-mir-351-3p	Microtar|Offset 1-7 7mer-m8|440|445|-0.567876340887604|
				rno-mir-184	Microtar|7mer-m8|476|481|-0.563857020428283|
				rno-mir-184	Microtar|Offset 1-7 8mer|69|74|-0.567428754165497|
				rno-mir-31a-3p	Microtar|7mer-m8|1077|1082|-0.564937240252828|
				rno-mir-125b-1-3p	Microtar|7mer-m8|347|352|-0.566114471273136|
				rno-mir-193-5p	Microtar|7mer-m8|10|15|-0.556914554912811|
				rno-mir-193-5p	Microtar|7mer-m8|1144|1149|-0.554904503380172|
				rno-mir-193-5p	Microtar|7mer-m8|1303|1308|-0.556605329729871|
				rno-mir-193-5p	Microtar|7mer-m8|25|30|-0.558306124136469|
				rno-mir-541-5p	Microtar|Offset 1-7 7mer-m8|1099|1104|-0.567222465623435|
				rno-mir-541-5p	Microtar|7mer-m8|1305|1310|-0.557203384426178|
F13a1	-1.42	0.038		rno-mir-31a-5p	Miranda|N/A|70|91|1.69991290436463|
				rno-mir-193-5p	Miranda|N/A|1095|1116|1.73185600471488|
Fam126a	-1.13	0.0415		rno-mir-193-5p	Microtar|7mer-m8|117|122|-0.548380236934485|
Fam159b	-1.2	0.0458		rno-mir-541-5p	Miranda|7mer-m8|1|11|1.66796980401438| Microtar|7mer-m8|5|10|-0.555406505173726|
				rno-mir-541-5p	Microtar|Offset 1-7 7mer-m8|98|103|-0.566072114722071| Microtar|7mer-m8|97|102|-0.563109440079236|
				rno-mir-411-5p	Microtar|7mer-m8|124|129|-0.557146589593756| Microtar|Offset 1-7 8mer|125|130|-0.561385726498136|
Fam189a2	-1.17	0.0326		rno-mir-411-5p	Microtar|7mer-m8|239|244|-0.567795173469614|
				rno-mir-411-5p	Microtar|7mer-m8|42|47|-0.566534842473745|
				rno-mir-31a-5p	Microtar|7mer-m8|134|139|-0.563766270080188|
				rno-mir-31a-5p	Microtar|7mer-m8|523|528|-0.560672628725917|
				rno-mir-184	Microtar|7mer-m8|23|28|-0.559518764083516|
				rno-mir-184	Microtar|7mer-m8|236|241|-0.562762937298187|
				rno-mir-541-5p	Microtar|7mer-m8|577|582|-0.565918516324037|
Fam19a5	-1.38	0.0126		rno-mir-125b-1-3p	Microtar|7mer-m8|1200|1205|-0.567259950851696|
				rno-mir-184	Microtar|7mer-m8|173|178|-0.55844573145655|
				rno-mir-184	Microtar|7mer-m8|389|394|-0.558306810913127|
				rno-mir-193-5p	Microtar|Offset 1-7 8mer|128|133|-0.564002872624483| Microtar|7mer-m8|127|132|-0.553351717329046|
				rno-mir-193-5p	Microtar|7mer-m8|1378|1383|-0.547053608033839|
				rno-mir-193-5p	Microtar|Offset 1-7 7mer-m8|351|356|-0.565561967437928| Microtar|7mer-m8|350|355|-0.567105617762353|
				rno-mir-193-5p	Microtar|7mer-m8|49|54|-0.55969608023356|
				rno-mir-193-5p	Microtar|7mer-m8|709|714|-0.565237776912473|
				rno-mir-193-5p	Miranda|7mer-m8|568|589|1.77977065524025|
				rno-mir-351-3p	Microtar|7mer-m8|1261|1266|-0.559518811998166|
				rno-mir-351-3p	Microtar|7mer-m8|1274|1279|-0.556262500405362| Microtar|Offset 1-7 7mer-m8|1275|1280|-0.559673895750367|
				rno-mir-541-5p	Microtar|7mer-m8|1278|1283|-0.55783103440496|
				rno-mir-541-5p	Microtar|7mer-m8|1380|1385|-0.554476433892378|
				rno-mir-541-5p	Microtar|7mer-m8|148|153|-0.556275708877357| Miranda|N/A|130|154|1.73185600471488|
Fam227b	-1.26	0.0361		rno-mir-31a-5p	Microtar|7mer-m8|713|718|-0.566848747320887|
				rno-mir-193-5p	Microtar|7mer-m8|321|326|-0.567144252942227|
				rno-mir-193-5p	Microtar|7mer-m8|588|593|-0.564107007131625|
				rno-mir-125b-1-3p	Microtar|7mer-m8|214|219|-0.558130996088799|
				rno-mir-541-5p	Microtar|7mer-m8|363|368|-0.556866001400279|
Fam58b	-1.28	0.0358		rno-mir-31a-5p	Miranda|N/A|223|243|1.76379910506512|
Fbxo39	-1.2	0.0071		rno-mir-541-5p	Miranda|7mer-m8|52|78|2.0193439078671| Rnahybrid|Offset 1-7 7mer-m8|69|77|-0.56093644679171|
Fbxo48	-1.28	0.0483		rno-mir-541-5p	Microtar|Offset 1-7 7mer-m8|129|134|-0.562221597576552|
				rno-mir-541-5p	Microtar|7mer-m8|331|336|-0.554168502405001|
				rno-mir-184	Microtar|7mer-m8|120|125|-0.556928849450218|
				rno-mir-193-5p	Microtar|7mer-m8|352|357|-0.557780101131452|
				rno-mir-193-5p	Microtar|7mer-m8|38|43|-0.557971200729297|
				rno-mir-193-5p	Microtar|Offset 1-7 8mer|419|424|-0.561098238594984|
Fgl2	-1.16	0.0262		rno-mir-541-5p	Miranda|7mer-m8|1827|1851|1.89157150646611|
Fscn3	-1.12	0.0344		rno-mir-193-5p	Microtar|Offset 1-7 8mer|69|74|-0.561252332111074| Microtar|7mer-m8|68|73|-0.538538024683868| Rnahybrid|Offset 1-7 8mer|65|73|-0.565547385412618|
Gadd45b	-1.12	0.0484		rno-mir-541-5p	Miranda|7mer-m8|81|105|1.76379910506512|
Gata5	-1.17	0.0179		rno-mir-541-5p	Microtar|7mer-m8|47|52|-0.565075937194549|
				rno-mir-541-5p	Microtar|7mer-m8|71|76|-0.550686880153877|
				rno-mir-351-3p	Microtar|7mer-m8|247|252|-0.549854570731151| Miranda|8mer|233|253|1.74782755489|
				rno-mir-125b-1-3p	Microtar|Offset 1-7 7mer-m8|273|278|-0.567032084745347|
				rno-mir-125b-1-3p	Microtar|7mer-m8|339|344|-0.561821126927461|
				rno-mir-125b-1-3p	Microtar|7mer-m8|537|542|-0.565509421037852|
				rno-mir-193-5p	Microtar|7mer-m8|363|368|-0.567438145437|
				rno-mir-193-5p	Microtar|7mer-m8|558|563|-0.552211332674992|
				rno-mir-193-5p	Microtar|7mer-m8|69|74|-0.551636101323885|
Gng5	-1.24	0.0455		rno-mir-125b-1-3p	Microtar|7mer-m8|866|871|-0.564553268215068| Miranda|N/A|849|872|1.6839413541895|
				rno-mir-125b-1-3p	Microtar|Offset 1-7 7mer-m8|85|90|-0.567043807863176|
				rno-mir-541-5p	Microtar|7mer-m8|1041|1046|-0.56367972024979|
				rno-mir-541-5p	Microtar|7mer-m8|15|20|-0.562296392346022|
				rno-mir-541-5p	Microtar|Offset 1-7 7mer-m8|943|948|-0.567503213532413| Microtar|7mer-m8|942|947|-0.564394670721829|
				rno-mir-193-5p	Microtar|7mer-m8|1128|1133|-0.567228790357304|
				rno-mir-193-5p	Microtar|7mer-m8|13|18|-0.565686449699993|
				rno-mir-193-5p	Microtar|7mer-m8|752|757|-0.565025403209795|
Grpel2	-1.35	0.0032		rno-mir-541-5p	Microtar|Offset 1-7 7mer-m8|792|797|-0.567004118560991| Microtar|7mer-m8|791|796|-0.564979245429788|
				rno-mir-541-5p	Miranda|Offset 3-8 6mer|663|688|1.73185600471488|
				rno-mir-125b-1-3p	Microtar|7mer-m8|64|69|-0.567736637738222|
				rno-mir-193-5p	Microtar|7mer-m8|1291|1296|-0.565966143486659|
				rno-mir-193-5p	Targetscan|8mer|1257|1263|-0.564128600667461|
				rno-mir-193-5p	Targetscan|7mer-m8|333|339|-0.56506054062018|
Gucy2e	-1.26	0.0274		rno-mir-184	Microtar|7mer-m8|79|84|-0.553691176656468| Rnahybrid|Offset 1-7 8mer|77|84|-0.563649502076858|
				rno-mir-411-5p	Microtar|7mer-m8|116|121|-0.5589290465364|
				rno-mir-193-5p	Microtar|7mer-m8|73|78|-0.56686727431909| Microtar|7mer-m8|66|71|-0.558332301507206| Rnahybrid|Offset 1-7 8mer|64|71|-0.561660325360297|
				rno-mir-193-5p	Microtar|7mer-m8|30|35|-0.544841564306134|
				rno-mir-193-5p	Microtar|7mer-m8|99|104|-0.543248625777868|
Gzmf	-1.28	0.0317		rno-mir-125b-1-3p	Microtar|Offset 1-7 7mer-m8|77|82|-0.55393579691895|
Gzmk	-1.14	0.0222		rno-mir-31a-5p	Microtar|Offset 1-7 7mer-m8|35|40|-0.563993241779727|
Haus7	-1.15	0.0377		rno-mir-351-3p	Miranda|N/A|312|331|1.6839413541895| Microtar|7mer-m8|325|330|-0.555157157332392|
				rno-mir-193-5p	Microtar|7mer-m8|597|602|-0.563694893222456|
				rno-mir-184	Microtar|7mer-m8|292|297|-0.562667922546195|
				rno-mir-125b-1-3p	Microtar|7mer-m8|131|136|-0.55190926274653|
Herc4	-1.19	0.0453		rno-mir-31a-5p	Rnahybrid|Offset 1-7 7mer-m8|88|95|-0.561083193394719| Miranda|7mer-m8|73|96|1.84365685594074|
Herc6	-1.43	0.0019		rno-mir-351-3p	Microtar|7mer-m8|210|215|-0.560746880462682|
				rno-mir-193-5p	Microtar|7mer-m8|338|343|-0.556578401696275| Microtar|Offset 1-7 8mer|339|344|-0.567004597707496|
				rno-mir-193-5p	Microtar|Offset 1-7 8mer|399|404|-0.567478521515842| Microtar|7mer-m8|398|403|-0.558142335889424|
				rno-mir-541-5p	Microtar|Offset 1-7 7mer-m8|241|246|-0.560403204646013|
				rno-mir-541-5p	Microtar|7mer-m8|46|51|-0.564927226090868|
				rno-mir-541-5p	Microtar|7mer-m8|61|66|-0.564942814323839|
				rno-mir-411-5p	Miranda|N/A|1071|1090|1.66796980401438| Microtar|7mer-m8|1084|1089|-0.561762591196069|
				rno-mir-31a-3p	Miranda|Offset 3-8 6mer|433|452|1.66796980401438|
				rno-mir-184	Microtar|7mer-m8|67|72|-0.557447254025802|
				rno-mir-184	Microtar|7mer-m8|802|807|-0.566277940089178|
Hist3h2ba	-2.03	0.0195		rno-mir-125b-1-3p	Microtar|Offset 1-7 7mer-m8|196|201|-0.567162029277572|
				rno-mir-193-5p	Microtar|7mer-m8|150|155|-0.552414906053524|
				rno-mir-193-5p	Microtar|7mer-m8|28|33|-0.566446328142674|
				rno-mir-351-3p	Microtar|Offset 1-7 7mer-m8|213|218|-0.564354310614536| Microtar|7mer-m8|212|217|-0.550529560384652|
				rno-mir-184	Microtar|Offset 1-7 8mer|173|178|-0.56701135367322|
				rno-mir-184	Microtar|7mer-m8|198|203|-0.557594288116714| Microtar|Offset 1-7 7mer-m8|199|204|-0.567576363232215|
Hrg	-1.2	0.0431		rno-mir-541-5p	Microtar|7mer-m8|7|12|-0.566114758761039| Microtar|Offset 1-7 7mer-m8|8|13|-0.566114758761039|
				rno-mir-351-3p	Microtar|7mer-m8|11|16|-0.557053635171736|
Hsd17b2	-1.2	0.0475		rno-mir-125b-1-3p	Rnahybrid|Offset 1-7 7mer-m8|8|14|-0.561364660023455|
				rno-mir-193-5p	Rnahybrid|Offset 1-7 7mer-m8|6|13|-0.566182941308737| Microtar|7mer-m8|8|13|-0.544402266818567| Microtar|Offset 1-7 7mer-m8|9|14|-0.553775043266437|
Hspb3	-1.17	0.0446		rno-mir-541-5p	Microtar|7mer-m8|111|116|-0.565282066021109|
				rno-mir-541-5p	Microtar|7mer-m8|11|16|-0.560739309947899|
				rno-mir-541-5p	Microtar|7mer-m8|51|56|-0.560146781407952|
				rno-mir-125b-1-3p	Microtar|7mer-m8|80|85|-0.543764506848525| Microtar|Offset 1-7 7mer-m8|81|86|-0.560421252497711|
				rno-mir-351-3p	Microtar|7mer-m8|7|12|-0.553109317112038|
Idnk	-1.17	0.0434		rno-mir-541-5p	Microtar|7mer-m8|196|201|-0.561300230790049|
				rno-mir-541-5p	Microtar|Offset 1-7 7mer-m8|502|507|-0.559276140264805| Microtar|7mer-m8|501|506|-0.553541187828773|
				rno-mir-193-5p	Microtar|7mer-m8|22|27|-0.557617255205866| Microtar|Offset 1-7 8mer|23|28|-0.555736445457244|
				rno-mir-351-3p	Microtar|Offset 1-7 7mer-m8|252|257|-0.561861007888248|
				rno-mir-31a-3p	Microtar|7mer-m8|231|236|-0.559878906568415|
Ifi27l2b	-1.44	0.0227		rno-mir-125b-1-3p	Miranda|Offset 3-8 6mer|42|63|1.69991290436463|
Ifih1	-1.35	0.002		rno-mir-351-3p	Microtar|7mer-m8|376|381|-0.562168859517873| Miranda|7mer-m8|359|382|1.87559995629099|
				rno-mir-351-3p	Microtar|7mer-m8|54|59|-0.567267952598333|
Ifit2	-1.38	0.0021		rno-mir-351-3p	Miranda|Offset 3-8 6mer|1393|1413|1.77977065524025|
Ifit3	-1.84	6.26e-05		rno-mir-541-5p	Microtar|7mer-m8|3|8|-0.559644891415249|
				rno-mir-541-5p	Microtar|7mer-m8|399|404|-0.561621913782126|
				rno-mir-541-5p	Microtar|7mer-m8|444|449|-0.564257922309229| Microtar|Offset 1-7 7mer-m8|445|450|-0.563598920177453|
				rno-mir-351-3p	Microtar|7mer-m8|389|394|-0.548082702926272|
				rno-mir-351-3p	Miranda|7mer-m8|244|264|1.92351460681636|
				rno-mir-411-5p	Microtar|Offset 1-7 7mer-m8|7|12|-0.565698460305724|
				rno-mir-31a-5p	Microtar|7mer-m8|493|498|-0.567696629005034|
				rno-mir-31a-5p	Microtar|7mer-m8|6|11|-0.553689244098897|
				rno-mir-193-5p	Microtar|7mer-m8|372|377|-0.564374259080705|
				rno-mir-193-5p	Microtar|7mer-m8|484|489|-0.567529662419503|
				rno-mir-125b-1-3p	Microtar|7mer-m8|438|443|-0.55736222149267|
Il5ra	-1.14	0.0292		rno-mir-193-5p	Microtar|7mer-m8|34|39|-0.55536402085026|
				rno-mir-541-5p	Microtar|Offset 1-7 7mer-m8|63|68|-0.562319407349824|
				rno-mir-351-3p	Microtar|Offset 1-7 7mer-m8|100|105|-0.564171436365031|
				rno-mir-351-3p	Microtar|7mer-m8|66|71|-0.552907468660925|
Ing2	-1.18	0.016		rno-mir-411-5p	Microtar|7mer-m8|1261|1266|-0.564860928186091|
				rno-mir-193-5p	Microtar|Offset 1-7 8mer|1174|1179|-0.563766557568092|
				rno-mir-193-5p	Microtar|7mer-m8|1426|1431|-0.564875222723498|
				rno-mir-193-5p	Microtar|7mer-m8|204|209|-0.55757654372447|
				rno-mir-193-5p	Microtar|7mer-m8|22|27|-0.562411563194334|
				rno-mir-193-5p	Microtar|7mer-m8|407|412|-0.564382516372145|
				rno-mir-193-5p	Microtar|7mer-m8|629|634|-0.564967602169711|
				rno-mir-193-5p	Microtar|Offset 1-7 7mer-m8|732|737|-0.562827302645393| Microtar|7mer-m8|731|736|-0.558361864846581|
				rno-mir-184	Microtar|7mer-m8|1190|1195|-0.551432719603954| Miranda|7mer-m8|1173|1196|1.87559995629099|
				rno-mir-184	Microtar|7mer-m8|141|146|-0.567662274200607|
				rno-mir-184	Microtar|7mer-m8|29|34|-0.551170929925034|
				rno-mir-184	Microtar|7mer-m8|932|937|-0.559670701440332|
				rno-mir-31a-5p	Microtar|Offset 1-7 7mer-m8|1448|1453|-0.560656162057687|
				rno-mir-31a-5p	Microtar|Offset 1-7 7mer-m8|29|34|-0.56749291188255|
				rno-mir-31a-5p	Microtar|7mer-m8|299|304|-0.554650923078041|
				rno-mir-31a-5p	Microtar|7mer-m8|637|642|-0.562503942640547|
				rno-mir-125b-1-3p	Microtar|7mer-m8|1214|1219|-0.560887126644769|
				rno-mir-125b-1-3p	Microtar|7mer-m8|1445|1450|-0.55717618487623|
				rno-mir-125b-1-3p	Microtar|7mer-m8|483|488|-0.563366230662952|
				rno-mir-125b-1-3p	Microtar|7mer-m8|982|987|-0.557915300303684|
				rno-mir-351-3p	Microtar|7mer-m8|1225|1230|-0.56643864582704|
				rno-mir-351-3p	Microtar|7mer-m8|1235|1240|-0.555147366772135|
				rno-mir-351-3p	Microtar|7mer-m8|551|556|-0.563499832680167|
				rno-mir-351-3p	Microtar|7mer-m8|642|647|-0.565000136217418|
				rno-mir-541-5p	Microtar|7mer-m8|1166|1171|-0.557582357368734|
				rno-mir-541-5p	Microtar|Offset 1-7 7mer-m8|1205|1210|-0.566647873134334|
				rno-mir-541-5p	Microtar|Offset 1-7 7mer-m8|1230|1235|-0.567043360659771| Microtar|7mer-m8|1229|1234|-0.566130714339664|
				rno-mir-541-5p	Microtar|7mer-m8|1428|1433|-0.56780389393601|
				rno-mir-541-5p	Microtar|7mer-m8|24|29|-0.559285930825063| Microtar|Offset 1-7 7mer-m8|25|30|-0.565020324256839|
				rno-mir-541-5p	Microtar|7mer-m8|353|358|-0.566374088821232|
				rno-mir-541-5p	Microtar|7mer-m8|445|450|-0.567225883535172|
Ipp	-1.53	0.0161		rno-mir-411-5p	Microtar|7mer-m8|285|290|-0.555433976240027|
				rno-mir-125b-1-3p	Microtar|7mer-m8|145|150|-0.56535058397136|
				rno-mir-125b-1-3p	Microtar|Offset 1-7 7mer-m8|353|358|-0.558712695917727| Microtar|7mer-m8|352|357|-0.54626668975671|
				rno-mir-125b-1-3p	Microtar|7mer-m8|403|408|-0.565385146405939|
				rno-mir-541-5p	Microtar|7mer-m8|386|391|-0.567638013415891|
				rno-mir-541-5p	Microtar|Offset 1-7 7mer-m8|92|97|-0.556981619451997| Microtar|7mer-m8|91|96|-0.565677234115542|
				rno-mir-31a-3p	Microtar|Offset 1-7 7mer-m8|361|366|-0.564778578873388|
Irf7	-2.04	0.0025		rno-mir-541-5p	Microtar|Offset 1-7 7mer-m8|58|63|-0.56748018255706|
				rno-mir-541-5p	Miranda|N/A|79|102|1.66796980401438| Microtar|Offset 1-7 7mer-m8|97|102|-0.559919665964462| Microtar|7mer-m8|96|101|-0.541774451696704|
Irf9	-1.26	0.0022		rno-mir-541-5p	Miranda|8mer|293|317|1.97142925734173|
Irgm	-1.26	0.018		rno-mir-31a-5p	Microtar|7mer-m8|404|409|-0.56632371455198|
				rno-mir-541-5p	Microtar|7mer-m8|381|386|-0.563423089381575|
				rno-mir-541-5p	Microtar|7mer-m8|472|477|-0.559376952689511|
				rno-mir-541-5p	Microtar|7mer-m8|57|62|-0.55597684923048|
				rno-mir-541-5p	Microtar|7mer-m8|90|95|-0.560907011224738|
				rno-mir-125b-1-3p	Microtar|7mer-m8|10|15|-0.556327408785273|
Kbtbd8	-1.29	0.0199		rno-mir-193-5p	Microtar|7mer-m8|1056|1061|-0.565629974298573|
				rno-mir-193-5p	Microtar|7mer-m8|666|671|-0.565766786597374|
				rno-mir-31a-3p	Miranda|7mer-m8|1462|1483|1.71588445453975|
				rno-mir-184	Miranda|N/A|599|621|1.73185600471488| Microtar|7mer-m8|615|620|-0.563988082969021|
				rno-mir-541-5p	Microtar|7mer-m8|1058|1063|-0.561303201498382|
				rno-mir-541-5p	Microtar|7mer-m8|1387|1392|-0.559350615603272|
				rno-mir-541-5p	Miranda|N/A|1598|1620|1.66796980401438| Microtar|7mer-m8|1614|1619|-0.557758443709414| Microtar|Offset 1-7 7mer-m8|1615|1620|-0.563766477710341|
				rno-mir-541-5p	Microtar|Offset 1-7 7mer-m8|1644|1649|-0.557277827821544|
				rno-mir-411-5p	Miranda|N/A|799|819|1.69991290436463|
Kntc1	-1.44	0.0243		rno-mir-193-5p	Microtar|Offset 1-7 7mer-m8|159|164|-0.563819599086223| Microtar|7mer-m8|158|163|-0.563243105982652|
				rno-mir-411-5p	Microtar|7mer-m8|161|166|-0.564568792561838|
				rno-mir-411-5p	Microtar|7mer-m8|41|46|-0.556259210266026|
				rno-mir-351-3p	Microtar|7mer-m8|176|181|-0.556838945594282|
				rno-mir-541-5p	Microtar|7mer-m8|13|18|-0.565397668101276|
				rno-mir-31a-5p	Microtar|7mer-m8|94|99|-0.56401176877793|
				rno-mir-125b-1-3p	Microtar|7mer-m8|141|146|-0.550175934292224|
				rno-mir-125b-1-3p	Microtar|Offset 1-7 7mer-m8|160|165|-0.563435275674359|
Lmo7	-1.24	0.0433		rno-mir-31a-5p	Microtar|Offset 1-7 7mer-m8|124|129|-0.563030125361067|
				rno-mir-541-5p	Microtar|7mer-m8|120|125|-0.558171675627095|
Ly49i4	-1.3	0.0033		rno-mir-541-5p	Miranda|7mer-m8|171|194|1.87559995629099|
Magohb	-1.2	0.0294		rno-mir-31a-5p	Miranda|7mer-m8|127|148|1.66796980401438| Rnahybrid|Offset 1-7 7mer-m8|140|147|-0.562643150671874|
Mastl	-1.49	0.0151		rno-mir-541-5p	Microtar|7mer-m8|154|159|-0.554387600130304| Miranda|N/A|132|160|1.74782755489|
				rno-mir-193-5p	Microtar|Offset 1-7 8mer|50|55|-0.563895783380559|
				rno-mir-184	Microtar|7mer-m8|313|318|-0.549338769518245| Microtar|Offset 1-7 8mer|314|319|-0.563356631761297|
				rno-mir-125b-1-3p	Microtar|7mer-m8|23|28|-0.547901058486131| Microtar|Offset 1-7 7mer-m8|24|29|-0.564974086619082|
				rno-mir-411-5p	Microtar|Offset 1-7 7mer-m8|298|303|-0.56604188057759|
Mat2a	-1.15	0.0446		rno-mir-31a-3p	Rnahybrid|7mer-m8|30|37|-0.563560380826881|
Mcm4	-1.49	0.0397		rno-mir-184	Microtar|7mer-m8|505|510|-0.567860592939132|
				rno-mir-31a-5p	Microtar|7mer-m8|103|108|-0.567063165381988|
				rno-mir-541-5p	Microtar|Offset 1-7 7mer-m8|9|14|-0.563862434783793|
Mettl18	-1.12	0.0309		rno-mir-31a-3p	Microtar|Offset 1-7 7mer-m8|96|101|-0.565851962874457|
				rno-mir-125b-1-3p	Microtar|Offset 1-7 7mer-m8|48|53|-0.566020318984853|
				rno-mir-31a-5p	Microtar|7mer-m8|112|117|-0.551952401903553| Microtar|Offset 1-7 7mer-m8|113|118|-0.565197512634482|
				rno-mir-184	Microtar|Offset 1-7 8mer|57|62|-0.566823049096655|
				rno-mir-541-5p	Microtar|7mer-m8|63|68|-0.557756894469047|
MGC112692	-1.32	0.0299		rno-mir-411-5p	Microtar|7mer-m8|19|24|-0.543088926247667|
				rno-mir-411-5p	Microtar|Offset 1-7 7mer-m8|39|44|-0.564634116202054|
				rno-mir-125b-1-3p	Microtar|7mer-m8|17|22|-0.547483067046498|
				rno-mir-125b-1-3p	Microtar|Offset 1-7 7mer-m8|37|42|-0.554055120370308|
Mier3	-1.2	0.0283		rno-mir-125b-1-3p	Targetscan|7mer-m8|886|892|-0.564333835087212|
				rno-mir-541-5p	Miranda|6mer|442|463|1.6839413541895|
Mkrn3	-1.23	0.0115		rno-mir-125b-1-3p	Microtar|7mer-m8|24|29|-0.559217141358458| Microtar|7mer-m8|19|24|-0.557410998606905|
				rno-mir-193-5p	Microtar|7mer-m8|33|38|-0.540352903873367| Miranda|N/A|18|39|1.66796980401438|
				rno-mir-541-5p	Microtar|7mer-m8|113|118|-0.549481187831156|
				rno-mir-411-5p	Miranda|N/A|30|50|1.69991290436463| Rnahybrid|Offset 1-7 8mer|23|31|-0.565063734930215| Microtar|Offset 1-7 8mer|27|32|-0.567643491657601| Miranda|N/A|12|32|1.69991290436463| Microtar|7mer-m8|26|31|-0.541199380061099|
				rno-mir-411-5p	Microtar|7mer-m8|44|49|-0.550485095588964| Miranda|N/A|30|50|1.69991290436463| Microtar|Offset 1-7 7mer-m8|38|43|-0.561789455343463|
Mlph	-1.18	0.0317		rno-mir-351-3p	Miranda|N/A|73|93|1.6839413541895|
Mospd1	-1.12	0.0345		rno-mir-184	Microtar|7mer-m8|1267|1272|-0.5595401499892|
				rno-mir-541-5p	Microtar|7mer-m8|1105|1110|-0.563860997344277|
				rno-mir-541-5p	Microtar|7mer-m8|332|337|-0.566672181833701|
				rno-mir-351-3p	Miranda|8mer|991|1011|1.73185600471488|
				rno-mir-411-5p	Pita|7mer-m8|903|909|-0.552075670327804|
				rno-mir-31a-5p	Pita|8mer|1331|1337|-0.552075670327804|
				rno-mir-351-3p	Miranda|8mer|993|1013|1.73185600471488|
				rno-mir-31a-5p	Microtar|7mer-m8|1266|1271|-0.563252369481754|
Mphosph9	-1.2	0.0397		rno-mir-31a-5p	Microtar|7mer-m8|175|180|-0.561423531157401|
				rno-mir-31a-5p	Microtar|7mer-m8|29|34|-0.567445061118225|
				rno-mir-541-5p	Microtar|7mer-m8|248|253|-0.55998612358474|
				rno-mir-541-5p	Microtar|Offset 1-7 7mer-m8|311|316|-0.565077342690964|
				rno-mir-541-5p	Microtar|7mer-m8|471|476|-0.555828297842301|
				rno-mir-125b-1-3p	Microtar|Offset 1-7 7mer-m8|286|291|-0.566326781089614|
				rno-mir-125b-1-3p	Microtar|Offset 1-7 7mer-m8|347|352|-0.564004182291597|
Mpp2	-1.19	0.0471		rno-mir-193-5p	Microtar|7mer-m8|321|326|-0.555592829278069|
				rno-mir-411-5p	Miranda|7mer-m8|206|225|1.73185600471488|
				rno-mir-31a-5p	Microtar|7mer-m8|3|8|-0.556354608335222|
Mpp7	-1.16	0.0382		rno-mir-125b-1-3p	Microtar|7mer-m8|87|92|-0.539750840317966| Microtar|Offset 1-7 7mer-m8|88|93|-0.556206887467652|
				rno-mir-193-5p	Microtar|7mer-m8|71|76|-0.559417823886409|
				rno-mir-541-5p	Microtar|Offset 1-7 7mer-m8|24|29|-0.5670596676125|
				rno-mir-541-5p	Microtar|7mer-m8|73|78|-0.563504464429718| Microtar|Offset 1-7 7mer-m8|74|79|-0.567454691962981|
				rno-mir-351-3p	Microtar|7mer-m8|64|69|-0.555531690183999|
				rno-mir-31a-3p	Microtar|7mer-m8|40|45|-0.555155065059319|
Mpped2	-1.14	0.0203		rno-mir-31a-5p	Miranda|8mer|826|847|1.74782755489|
				rno-mir-351-3p	Miranda|8mer|523|543|1.66796980401438|
				rno-mir-31a-3p	Miranda|N/A|959|981|1.71588445453975|
Mre11a	-1.12	0.044		rno-mir-193-5p	Microtar|7mer-m8|118|123|-0.555604839883801|
Mrps36	-1.19	0.046		rno-mir-351-3p	Targetscan|7mer-m8|312|318|-0.567560088222587|
Ms4a6b	-1.36	0.0136		rno-mir-541-5p	Miranda|7mer-m8|345|369|2.0193439078671|
				rno-mir-184	Miranda|N/A|478|498|1.69991290436463|
				rno-mir-541-5p	Miranda|7mer-m8|345|369|2.0193439078671|
Mtbp	-1.28	0.0059		rno-mir-351-3p	Miranda|7mer-m8|196|216|1.74782755489|
Mthfd2l	-1.2	0.0166		rno-mir-541-5p	Miranda|N/A|42|66|1.85962840611586|
				rno-mir-541-5p	Miranda|Offset 3-8 6mer|941|966|1.69991290436463|
Muc20	-1.31	0.0024		rno-mir-193-5p	Microtar|7mer-m8|260|265|-0.552627327670853|
				rno-mir-411-5p	Miranda|7mer-m8|160|179|1.85962840611586| Microtar|7mer-m8|173|178|-0.559557590921991|
				rno-mir-31a-3p	Microtar|7mer-m8|22|27|-0.548870323951609| Rnahybrid|Offset 1-7 7mer-m8|19|27|-0.563500056281869|
				rno-mir-125b-1-3p	Microtar|7mer-m8|200|205|-0.549873768534461|
Mx1	-1.62	0.0008		rno-mir-184	Microtar|Offset 1-7 8mer|63|68|-0.5631152537235|
				rno-mir-31a-5p	Microtar|7mer-m8|1031|1036|-0.548955771745045|
				rno-mir-31a-5p	Microtar|Offset 1-7 7mer-m8|924|929|-0.566233507236591|
				rno-mir-31a-5p	Miranda|N/A|68|89|1.77977065524025|
				rno-mir-411-5p	Microtar|7mer-m8|923|928|-0.562452961452388|
				rno-mir-541-5p	Microtar|7mer-m8|1014|1019|-0.558935690701272|
				rno-mir-541-5p	Microtar|7mer-m8|1028|1033|-0.552808988082545|
				rno-mir-541-5p	Microtar|7mer-m8|214|219|-0.565989286262863|
				rno-mir-541-5p	Microtar|7mer-m8|685|690|-0.567717328134061|
				rno-mir-541-5p	Microtar|7mer-m8|850|855|-0.562517454571996|
Mx2	-1.76	0.0017		rno-mir-193-5p	Microtar|7mer-m8|358|363|-0.563702319993287|
				rno-mir-351-3p	Targetscan|7mer-1A|43|49|-0.566322293084015|
Nr0b2	-1.16	0.0187		rno-mir-541-5p	Miranda|N/A|211|235|1.90754305664124|
Nudt22	-1.2	0.0378		rno-mir-193-5p	Rnahybrid|Offset 1-7 7mer-m8|71|79|-0.566704284649553|
Nup107	-1.31	0.0025		rno-mir-184	Microtar|Offset 1-7 7mer-m8|114|119|-0.562886700840494| Microtar|7mer-m8|117|122|-0.561764859156194| Microtar|7mer-m8|113|118|-0.558960238973892| Microtar|Offset 1-7 7mer-m8|110|115|-0.562512758936244| Microtar|7mer-m8|109|114|-0.555220740073639|
				rno-mir-184	Microtar|7mer-m8|227|232|-0.541010644252679|
				rno-mir-411-5p	Microtar|7mer-m8|104|109|-0.557030492395532|
				rno-mir-31a-5p	Microtar|7mer-m8|226|231|-0.551556035942857|
				rno-mir-541-5p	Microtar|Offset 1-7 7mer-m8|196|201|-0.551909709949935|
				rno-mir-541-5p	Microtar|7mer-m8|222|227|-0.546751601991577| Microtar|Offset 1-7 7mer-m8|223|228|-0.550435967100625|
				rno-mir-351-3p	Microtar|Offset 1-7 7mer-m8|154|159|-0.548758539071933| Microtar|7mer-m8|153|158|-0.537854618023424|
				rno-mir-351-3p	Microtar|Offset 1-7 7mer-m8|46|51|-0.561354454202894|
				rno-mir-351-3p	Microtar|Offset 1-7 7mer-m8|73|78|-0.553834505347739| Microtar|7mer-m8|72|77|-0.547066560961031|
Oas1a	-1.41	0.0214		rno-mir-193-5p	Microtar|Offset 1-7 8mer|167|172|-0.560902890564792|
				rno-mir-193-5p	Microtar|7mer-m8|22|27|-0.555773611254501|
				rno-mir-193-5p	Microtar|7mer-m8|227|232|-0.563467522234163|
				rno-mir-193-5p	Microtar|7mer-m8|59|64|-0.552109849445179|
				rno-mir-193-5p	Microtar|7mer-m8|80|85|-0.563760616151426|
				rno-mir-351-3p	Microtar|Offset 1-7 7mer-m8|196|201|-0.564658472816071|
				rno-mir-184	Microtar|7mer-m8|232|237|-0.553575366946148|
Oas1b	-2.11	5.43e-05		rno-mir-193-5p	Miranda|7mer-m8|203|223|1.74782755489|
				rno-mir-193-5p	Miranda|7mer-m8|488|509|1.73185600471488|
Oas1i	-1.78	8.17e-05		rno-mir-351-3p	Microtar|Offset 1-7 7mer-m8|187|192|-0.558135004947893|
				rno-mir-351-3p	Microtar|Offset 1-7 7mer-m8|398|403|-0.566482136358167|
				rno-mir-184	Microtar|Offset 1-7 8mer|410|415|-0.567355141290739|
				rno-mir-184	Microtar|Offset 1-7 8mer|430|435|-0.566836065910048| Microtar|7mer-m8|429|434|-0.545208303041255|
				rno-mir-193-5p	Microtar|Offset 1-7 7mer-m8|135|140|-0.567355141290739| Microtar|7mer-m8|134|139|-0.555935674574128|
				rno-mir-193-5p	Microtar|7mer-m8|147|152|-0.545035267266658|
				rno-mir-193-5p	Microtar|7mer-m8|207|212|-0.566663030135451| Miranda|7mer-m8|202|222|1.74782755489|
				rno-mir-193-5p	Microtar|7mer-m8|216|221|-0.554378480375154| Miranda|7mer-m8|202|222|1.74782755489|
				rno-mir-193-5p	Microtar|7mer-m8|368|373|-0.546765481268679| Microtar|Offset 1-7 8mer|369|374|-0.56251052291922|
Oas2	-1.78	0.001		rno-mir-193-5p	Rnahybrid|Offset 1-7 7mer-m8|58|66|-0.560365815247053| Miranda|N/A|46|67|1.69991290436463| Microtar|7mer-m8|61|66|-0.536540846220669|
Oasl2	-1.59	0.0002		rno-mir-193-5p	Rnahybrid|Offset 1-7 7mer-m8|111|118|-0.560801646908232|
Olr1643	-1.14	0.0371		rno-mir-193-5p	Microtar|7mer-m8|24|29|-0.561063436587153|
Olr1751	-1.3	0.0062		rno-mir-184	Rnahybrid|Offset 1-7 7mer-m8|8|16|-0.560362892453371|
Olr444	-1.19	0.0382		rno-mir-125b-1-3p	Microtar|7mer-m8|28|33|-0.554601427244048|
Olr693	-1.23	0.0325		rno-mir-351-3p	Microtar|Offset 1-7 7mer-m8|124|129|-0.557267717830284|
				rno-mir-541-5p	Microtar|Offset 1-7 7mer-m8|40|45|-0.566625145618435| Microtar|7mer-m8|39|44|-0.554181950450249|
				rno-mir-193-5p	Microtar|Offset 1-7 7mer-m8|121|126|-0.559377687380819|
Olr808	-1.31	0.0199		rno-mir-184	Microtar|7mer-m8|36|41|-0.567445156947527|
Olr839	-1.43	0.0169		rno-mir-125b-1-3p	Rnahybrid|Offset 1-7 7mer-m8|10|17|-0.560362237619814|
Olr84	-1.26	0.0308		rno-mir-31a-5p	Microtar|7mer-m8|7|12|-0.557009633551004|
				rno-mir-541-5p	Microtar|Offset 1-7 7mer-m8|34|39|-0.562714431700305|
				rno-mir-411-5p	Microtar|7mer-m8|60|65|-0.566028592247844|
Olr906	-1.2	0.0157		rno-mir-31a-5p	Miranda|N/A|105|126|1.76379910506512| Microtar|7mer-m8|120|125|-0.534131713563804| Microtar|Offset 1-7 7mer-m8|121|126|-0.560621935025662|
				rno-mir-351-3p	Microtar|Offset 1-7 7mer-m8|77|82|-0.567845356080265|
Olr94	-1.29	0.0059		rno-mir-184	Microtar|7mer-m8|9|14|-0.558615093774607| Microtar|Offset 1-7 7mer-m8|6|11|-0.563832871444419|
				rno-mir-411-5p	Microtar|7mer-m8|8|13|-0.560780133230146|
				rno-mir-193-5p	Microtar|7mer-m8|65|70|-0.551591173353242|
				rno-mir-541-5p	Microtar|7mer-m8|67|72|-0.554813976633779| Microtar|Offset 1-7 7mer-m8|68|73|-0.551061269261532|
Parp12	-1.26	0.0064		rno-mir-31a-3p	Microtar|7mer-m8|2|7|-0.555673948781408|
				rno-mir-184	Microtar|7mer-m8|36|41|-0.551791855881192|
				rno-mir-541-5p	Microtar|7mer-m8|61|66|-0.567652196152447|
				rno-mir-31a-5p	Microtar|7mer-m8|107|112|-0.552995967020445|
Parp14	-1.17	0.0208		rno-mir-193-5p	Miranda|8mer|1608|1629|1.76379910506512|
				rno-mir-351-3p	Targetscan|7mer-m8|1577|1583|-0.565635516426484|
				rno-mir-31a-5p	Miranda|N/A|713|735|1.69991290436463|
Parp9	-1.37	0.0024		rno-mir-184	Microtar|Offset 1-7 7mer-m8|369|374|-0.560641915434931| Microtar|7mer-m8|368|373|-0.546787953239776|
				rno-mir-184	Microtar|7mer-m8|83|88|-0.557878214364178|
				rno-mir-31a-5p	Microtar|Offset 1-7 7mer-m8|368|373|-0.561155672289414|
				rno-mir-351-3p	Microtar|7mer-m8|313|318|-0.56612397434549|
				rno-mir-541-5p	Microtar|Offset 1-7 7mer-m8|182|187|-0.564308999326689|
				rno-mir-541-5p	Microtar|Offset 1-7 7mer-m8|198|203|-0.562562158940936|
				rno-mir-541-5p	Microtar|Offset 1-7 7mer-m8|253|258|-0.549880125211431| Microtar|7mer-m8|252|257|-0.549705444367165|
				rno-mir-125b-1-3p	Microtar|7mer-m8|64|69|-0.55805537079872|
				rno-mir-193-5p	Microtar|7mer-m8|250|255|-0.557949080132305|
				rno-mir-193-5p	Microtar|7mer-m8|27|32|-0.557417594857127|
Pbk	-1.39	0.0264		rno-mir-31a-5p	Microtar|7mer-m8|274|279|-0.562117974159015|
				rno-mir-31a-5p	Miranda|7mer-m8|426|446|1.87559995629099| Microtar|7mer-m8|440|445|-0.546334936190609|
				rno-mir-411-5p	Miranda|N/A|316|336|1.66796980401438|
				rno-mir-31a-3p	Miranda|7mer-m8|388|410|1.66796980401438|
Pbx3	-1.15	0.0486		rno-mir-184	Microtar|7mer-m8|898|903|-0.562919011286498|
				rno-mir-184	Microtar|7mer-m8|938|943|-0.556348507203055|
				rno-mir-31a-5p	Microtar|7mer-m8|618|623|-0.557470316944255|
				rno-mir-31a-5p	Microtar|Offset 1-7 7mer-m8|938|943|-0.563880562493242|
				rno-mir-541-5p	Miranda|Offset 3-8 6mer|814|839|1.76379910506512|
				rno-mir-31a-3p	Microtar|7mer-m8|753|758|-0.561601613941854|
				rno-mir-125b-1-3p	Microtar|7mer-m8|895|900|-0.559537626484273|
				rno-mir-193-5p	Microtar|Offset 1-7 8mer|592|597|-0.567245943802192|
				rno-mir-193-5p	Microtar|7mer-m8|614|619|-0.553944661129297|
				rno-mir-193-5p	Microtar|7mer-m8|642|647|-0.563752326916886|
				rno-mir-193-5p	Miranda|N/A|708|729|1.77977065524025| Microtar|7mer-m8|723|728|-0.554858137970013|
Pcdhb6	-1.23	0.0391		rno-mir-31a-5p	Microtar|7mer-m8|120|125|-0.542179106891941|
				rno-mir-184	Microtar|Offset 1-7 7mer-m8|122|127|-0.556226963706222| Microtar|7mer-m8|121|126|-0.539168853001135|
Pcsk6	-1.46	0.0457		rno-mir-411-5p	Miranda|7mer-m8|641|660|1.77977065524025|
				rno-mir-193-5p	Miranda|N/A|422|443|1.6839413541895|
Pex26	-1.1	0.0439		rno-mir-541-5p	Targetscan|7mer-m8|1244|1250|-0.567009069741545| Miranda|7mer-m8|1227|1251|1.85962840611586|
				rno-mir-351-3p	Miranda|8mer|285|305|1.77977065524025|
				rno-mir-351-3p	Miranda|N/A|698|717|1.73185600471488|
Pfas	-1.29	0.0432		rno-mir-541-5p	Miranda|6mer|269|295|1.76379910506512|
				rno-mir-31a-5p	Microtar|7mer-m8|44|49|-0.546369498625188| Miranda|7mer-m8|29|50|1.76379910506512|
				rno-mir-351-3p	Microtar|Offset 1-7 7mer-m8|19|24|-0.566275704072154|
				rno-mir-351-3p	Microtar|Offset 1-7 7mer-m8|347|352|-0.559543967189692|
				rno-mir-193-5p	Microtar|7mer-m8|321|326|-0.566461037940386|
Pfkfb1	-1.2	0.0417		rno-mir-541-5p	Microtar|7mer-m8|152|157|-0.551062499070895|
				rno-mir-541-5p	Microtar|7mer-m8|194|199|-0.553050078632438| Microtar|Offset 1-7 7mer-m8|195|200|-0.554495583781038|
				rno-mir-184	Microtar|7mer-m8|27|32|-0.53559604917006|
Pign	-1.16	0.0278		rno-mir-31a-5p	Microtar|7mer-m8|519|524|-0.566074877800252|
				rno-mir-31a-5p	Microtar|7mer-m8|841|846|-0.561761297500505|
				rno-mir-184	Microtar|7mer-m8|842|847|-0.559195579765722|
				rno-mir-351-3p	Microtar|Offset 1-7 7mer-m8|201|206|-0.564663935086231|
				rno-mir-351-3p	Microtar|7mer-m8|404|409|-0.561522347138334|
				rno-mir-193-5p	Microtar|7mer-m8|190|195|-0.554833893156847|
				rno-mir-193-5p	Microtar|7mer-m8|66|71|-0.562755494555806|
				rno-mir-193-5p	Microtar|7mer-m8|953|958|-0.543625027300845| Microtar|Offset 1-7 8mer|954|959|-0.557736339083972|
				rno-mir-125b-1-3p	Microtar|7mer-m8|810|815|-0.564952365310844|
				rno-mir-541-5p	Miranda|6mer|129|155|1.69991290436463| Microtar|7mer-m8|149|154|-0.560985990540353|
				rno-mir-541-5p	Miranda|N/A|406|432|1.71588445453975| Microtar|Offset 1-7 7mer-m8|427|432|-0.566321494506506| Microtar|7mer-m8|426|431|-0.558801098447947|
				rno-mir-541-5p	Microtar|7mer-m8|562|567|-0.567049765251391|
Pla2g5	-1.3	0.0102		rno-mir-541-5p	Microtar|7mer-m8|280|285|-0.567644881182466|
				rno-mir-541-5p	Miranda|7mer-m8|689|715|1.92351460681636|
				rno-mir-125b-1-3p	Microtar|Offset 1-7 7mer-m8|67|72|-0.560620465643046| Microtar|7mer-m8|66|71|-0.544795470412329|
				rno-mir-184	Miranda|8mer|54|75|1.85962840611586| Microtar|7mer-m8|69|74|-0.552801944628918|
				rno-mir-193-5p	Microtar|7mer-m8|1151|1156|-0.553005645779851| Microtar|Offset 1-7 8mer|1152|1157|-0.565383597165572|
				rno-mir-193-5p	Microtar|7mer-m8|1165|1170|-0.56005638243396|
				rno-mir-193-5p	Microtar|7mer-m8|315|320|-0.560369760219947|
				rno-mir-193-5p	Microtar|7mer-m8|80|85|-0.565336592893407|
Pold3	-1.28	0.0127		rno-mir-31a-5p	Microtar|7mer-m8|1330|1335|-0.561926363471564|
				rno-mir-31a-5p	Microtar|Offset 1-7 7mer-m8|975|980|-0.567489398141512|
				rno-mir-31a-5p	Microtar|7mer-m8|988|993|-0.566869526307665|
				rno-mir-411-5p	Microtar|7mer-m8|880|885|-0.555127418305966|
				rno-mir-411-5p	Miranda|N/A|685|705|1.69991290436463|
Pole2	-1.54	0.0358		rno-mir-31a-3p	Microtar|Offset 1-7 8mer|75|80|-0.561113491425401|
Pop7	-1.25	0.0421		rno-mir-541-5p	Microtar|7mer-m8|31|36|-0.555788241194462|
				rno-mir-541-5p	Microtar|7mer-m8|70|75|-0.563775150262086|
				rno-mir-193-5p	Microtar|7mer-m8|78|83|-0.563899217263846|
				rno-mir-31a-5p	Microtar|7mer-m8|92|97|-0.561071039045036|
				rno-mir-31a-3p	Microtar|7mer-m8|85|90|-0.562045271662618|
Ppa1	-1.14	0.0485		rno-mir-184	Microtar|Offset 1-7 8mer|40|45|-0.567504842630531|
				rno-mir-541-5p	Microtar|Offset 1-7 7mer-m8|6|11|-0.558601757530211| Microtar|7mer-m8|5|10|-0.559314615729177|
				rno-mir-541-5p	Microtar|7mer-m8|93|98|-0.556106713904954|
				rno-mir-411-5p	Microtar|Offset 1-7 7mer-m8|307|312|-0.558596087629899|
Prg4	-1.27	0.0284		rno-mir-541-5p	Microtar|Offset 1-7 7mer-m8|186|191|-0.546305628396037| Microtar|7mer-m8|185|190|-0.541813566023083|
				rno-mir-351-3p	Microtar|7mer-m8|50|55|-0.549536177878409|
				rno-mir-31a-3p	Microtar|7mer-m8|234|239|-0.550634349725351|
Prim2	-1.13	0.0316		rno-mir-351-3p	Microtar|7mer-m8|127|132|-0.550198182661618|
				rno-mir-351-3p	Microtar|7mer-m8|279|284|-0.555751219141156|
				rno-mir-411-5p	Microtar|Offset 1-7 8mer|307|312|-0.565703395514728|
				rno-mir-31a-5p	Microtar|7mer-m8|306|311|-0.552084949798456|
				rno-mir-541-5p	Microtar|7mer-m8|150|155|-0.562035560960112|
Psmd5	-1.2	0.0158		rno-mir-125b-1-3p	Microtar|Offset 1-7 7mer-m8|487|492|-0.565131310559006|
				rno-mir-193-5p	Microtar|7mer-m8|449|454|-0.566503506292302|
				rno-mir-31a-5p	Microtar|7mer-m8|357|362|-0.56358762829148|
				rno-mir-541-5p	Microtar|7mer-m8|22|27|-0.55163482359987|
				rno-mir-541-5p	Microtar|7mer-m8|225|230|-0.567370410092707|
				rno-mir-541-5p	Microtar|7mer-m8|378|383|-0.563817235296797|
				rno-mir-541-5p	Microtar|7mer-m8|451|456|-0.5622944118738| Microtar|Offset 1-7 7mer-m8|452|457|-0.561786804066134|
				rno-mir-541-5p	Targetscan|7mer-1A|274|280|-0.567332493632591|
				rno-mir-184	Microtar|7mer-m8|3|8|-0.549694280253593|
				rno-mir-184	Microtar|Offset 1-7 7mer-m8|490|495|-0.562558485484395|
				rno-mir-351-3p	Microtar|7mer-m8|278|283|-0.542017267174017| Miranda|7mer-m8|262|284|1.93948615699148|
				rno-mir-351-3p	Microtar|7mer-m8|455|460|-0.557704188353469| Microtar|Offset 1-7 7mer-m8|456|461|-0.566495744118916|
Pzp	-1.41	0.0323		rno-mir-193-5p	Microtar|7mer-m8|29|34|-0.544946193931332| Miranda|N/A|14|35|1.69991290436463|
Rad54b	-1.33	0.021		rno-mir-184	Microtar|7mer-m8|85|90|-0.548380236934485| Rnahybrid|Offset 1-7 7mer-m8|82|90|-0.565628472972857|
				rno-mir-193-5p	Microtar|7mer-m8|53|58|-0.560340979486531|
Rfc4	-1.39	0.0468		rno-mir-193-5p	Rnahybrid|8mer|33|40|-0.563109871311091|
RGD1304567	-1.14	0.0449		rno-mir-351-3p	Microtar|7mer-m8|241|246|-0.557707558350556| Microtar|Offset 1-7 7mer-m8|236|241|-0.561431964135893|
				rno-mir-31a-5p	Microtar|Offset 1-7 7mer-m8|338|343|-0.561183654445321|
				rno-mir-193-5p	Microtar|7mer-m8|123|128|-0.563053922970828|
				rno-mir-193-5p	Microtar|7mer-m8|303|308|-0.552626257576991|
				rno-mir-541-5p	Miranda|N/A|207|229|1.84365685594074| Microtar|7mer-m8|223|228|-0.547812847614514|
RGD1308147	-1.14	0.0359		rno-mir-193-5p	Microtar|Offset 1-7 8mer|140|145|-0.566872273414295| Microtar|7mer-m8|139|144|-0.560285382520371|
				rno-mir-193-5p	Microtar|7mer-m8|239|244|-0.557971072956896|
				rno-mir-193-5p	Microtar|7mer-m8|280|285|-0.564290935503441|
				rno-mir-31a-5p	Microtar|Offset 1-7 7mer-m8|265|270|-0.565910945809254|
				rno-mir-184	Microtar|7mer-m8|265|270|-0.564468954401693|
RGD1310553	-1.14	0.0353		rno-mir-541-5p	Microtar|7mer-m8|122|127|-0.566467857792311|
				rno-mir-541-5p	Microtar|7mer-m8|200|205|-0.567171436520625|
				rno-mir-541-5p	Microtar|Offset 1-7 7mer-m8|2052|2057|-0.564658904047926| Microtar|7mer-m8|2051|2056|-0.56106958563397|
				rno-mir-31a-3p	Microtar|7mer-m8|2672|2677|-0.567367279668873|
				rno-mir-31a-3p	Targetscan|7mer-1A|1609|1615|-0.567980139992192|
				rno-mir-125b-1-3p	Microtar|7mer-m8|2322|2327|-0.566885306199238|
				rno-mir-31a-5p	Targetscan|7mer-1A|1609|1615|-0.567643140283497|
				rno-mir-184	Microtar|7mer-m8|382|387|-0.562135846323661|
				rno-mir-351-3p	Miranda|7mer-m8|156|176|1.66796980401438| Microtar|7mer-m8|170|175|-0.562898344100572|
				rno-mir-193-5p	Microtar|7mer-m8|1831|1836|-0.56312347907184|
				rno-mir-193-5p	Microtar|7mer-m8|2441|2446|-0.563108944961181|
				rno-mir-193-5p	Microtar|7mer-m8|311|316|-0.565926645843076|
				rno-mir-193-5p	Microtar|7mer-m8|67|72|-0.56703050356188|
				rno-mir-193-5p	Targetscan|7mer-1A|2491|2497|-0.565689021119571|
RGD1562136	-1.39	0.0201		rno-mir-184	Miranda|N/A|1405|1426|1.66796980401438|
				rno-mir-31a-3p	Miranda|7mer-m8|239|261|2.06725855839247| Targetscan|7mer-m8|254|260|-0.563934546332834|
				rno-mir-31a-5p	Targetscan|7mer-m8|254|260|-0.563686987305119|
				rno-mir-31a-5p	Miranda|N/A|1333|1355|1.69991290436463|
				rno-mir-351-3p	Miranda|7mer-m8|1174|1193|1.85962840611586|
				rno-mir-541-5p	Miranda|N/A|1132|1156|1.77977065524025|
				rno-mir-541-5p	Miranda|N/A|1676|1700|1.71588445453975|
RGD1564171	-1.44	0.0431		rno-mir-411-5p	Miranda|7mer-m8|113|133|1.97142925734173|
Rif1	-1.18	0.0187		rno-mir-184	Microtar|7mer-m8|47|52|-0.558013046190756|
				rno-mir-541-5p	Microtar|7mer-m8|21|26|-0.563899488780199|
				rno-mir-541-5p	Microtar|Offset 1-7 7mer-m8|50|55|-0.563899488780199| Microtar|Offset 1-7 7mer-m8|43|48|-0.557776651276614|
				rno-mir-31a-5p	Microtar|7mer-m8|46|51|-0.565438331668022|
Rnase13	-1.22	0.0144		rno-mir-193-5p	Rnahybrid|Offset 1-7 7mer-m8|53|60|-0.564687397293438|
Rrm1	-1.42	0.0215		rno-mir-541-5p	Miranda|N/A|101|124|1.81171375559049| Microtar|7mer-m8|118|123|-0.553028644812103|
				rno-mir-541-5p	Microtar|7mer-m8|416|421|-0.558712280657423|
				rno-mir-31a-3p	Microtar|7mer-m8|60|65|-0.561616834829171| Miranda|N/A|45|66|1.71588445453975|
				rno-mir-125b-1-3p	Microtar|7mer-m8|124|129|-0.561183925961674|
				rno-mir-125b-1-3p	Microtar|7mer-m8|323|328|-0.558616722872725|
				rno-mir-351-3p	Microtar|Offset 1-7 7mer-m8|331|336|-0.567696149858529|
				rno-mir-193-5p	Microtar|7mer-m8|378|383|-0.549710140002917| Microtar|Offset 1-7 8mer|379|384|-0.560188483125459|
				rno-mir-193-5p	Microtar|Offset 1-7 8mer|6|11|-0.564729083039396| Microtar|7mer-m8|5|10|-0.557394260422321|
Rsb66	-1.15	0.0415		rno-mir-125b-1-3p	Targetscan|7mer-m8|17|23|-0.566162577582263|
RT1-S2	-1.37	0.0388		rno-mir-541-5p	Rnahybrid|8mer|52|59|-0.561747274479451|
				rno-mir-541-5p	Microtar|7mer-m8|63|68|-0.560344285597417|
				rno-mir-31a-5p	Microtar|7mer-m8|18|23|-0.55981920491386|
Rtp4	-1.46	0.0002		rno-mir-411-5p	Microtar|Offset 1-7 7mer-m8|927|932|-0.564492991584707|
				rno-mir-541-5p	Microtar|7mer-m8|570|575|-0.563760807810029|
				rno-mir-351-3p	Microtar|7mer-m8|236|241|-0.555575164743575|
				rno-mir-351-3p	Microtar|Offset 1-7 7mer-m8|597|602|-0.558305453331362|
				rno-mir-125b-1-3p	Microtar|Offset 1-7 7mer-m8|908|913|-0.559637448672867|
				rno-mir-31a-5p	Microtar|7mer-m8|13|18|-0.551324208892065|
				rno-mir-193-5p	Microtar|7mer-m8|395|400|-0.554379358810413|
				rno-mir-193-5p	Microtar|7mer-m8|577|582|-0.563335836802969|
				rno-mir-193-5p	Microtar|7mer-m8|593|598|-0.559637448672867| Microtar|Offset 1-7 7mer-m8|594|599|-0.565426193289889|
Rup2	-2.01	0.0293		rno-mir-351-3p	Miranda|8mer|28|48|1.71588445453975|
S100z	-1.15	0.0324		rno-mir-193-5p	Microtar|Offset 1-7 8mer|61|66|-0.557451135112495|
Scg3	-1.24	0.0153		rno-mir-125b-1-3p	Microtar|7mer-m8|61|66|-0.55480495270793|
				rno-mir-31a-5p	Miranda|8mer|138|160|1.71588445453975| Microtar|7mer-m8|154|159|-0.548706535704563|
				rno-mir-541-5p	Microtar|7mer-m8|124|129|-0.559781528026997| Microtar|Offset 1-7 7mer-m8|125|130|-0.56780664104264| Miranda|7mer-m8|102|130|1.92351460681636|
				rno-mir-541-5p	Miranda|N/A|197|220|1.66796980401438| Microtar|7mer-m8|221|226|-0.565641409928499| Microtar|7mer-m8|214|219|-0.55550260599113|
				rno-mir-541-5p	Microtar|Offset 1-7 7mer-m8|427|432|-0.563905781570968|
				rno-mir-193-5p	Microtar|7mer-m8|277|282|-0.565956320983302|
				rno-mir-193-5p	Microtar|7mer-m8|75|80|-0.565433620060721|
Scgb3a2	-1.25	0.015		rno-mir-125b-1-3p	Microtar|Offset 1-7 7mer-m8|125|130|-0.563230823860567|
				rno-mir-193-5p	Microtar|Offset 1-7 7mer-m8|124|129|-0.563832871444419| Microtar|7mer-m8|123|128|-0.552193236908643|
				rno-mir-193-5p	Microtar|Offset 1-7 8mer|15|20|-0.567445172919077|
Scyl2	-1.15	0.0236		rno-mir-351-3p	Microtar|7mer-m8|318|323|-0.564983429975934|
				rno-mir-125b-1-3p	Microtar|Offset 1-7 7mer-m8|1288|1293|-0.565755734284652|
				rno-mir-125b-1-3p	Microtar|7mer-m8|321|326|-0.564526547811625|
				rno-mir-184	Targetscan|7mer-1A|1006|1012|-0.567165590933261|
				rno-mir-31a-5p	Microtar|Offset 1-7 7mer-m8|1601|1606|-0.561081771926754|
				rno-mir-31a-5p	Microtar|7mer-m8|335|340|-0.564374786141861|
				rno-mir-541-5p	Microtar|7mer-m8|1319|1324|-0.562784594720225|
				rno-mir-541-5p	Microtar|Offset 1-7 7mer-m8|1633|1638|-0.560865469222732|
				rno-mir-541-5p	Microtar|Offset 1-7 7mer-m8|1682|1687|-0.557866842620453|
				rno-mir-541-5p	Microtar|7mer-m8|244|249|-0.566862754370391|
				rno-mir-541-5p	Targetscan|7mer-m8|724|730|-0.565395943173857|
				rno-mir-193-5p	Microtar|7mer-m8|237|242|-0.557591429209233|
Sec14l2	-1.54	0.0412		rno-mir-125b-1-3p	Microtar|Offset 1-7 7mer-m8|1169|1174|-0.567425911229565|
				rno-mir-193-5p	Microtar|7mer-m8|107|112|-0.564272999452595|
				rno-mir-193-5p	Microtar|7mer-m8|1149|1154|-0.566462954526407|
				rno-mir-193-5p	Microtar|Offset 1-7 7mer-m8|1168|1173|-0.565406819799527|
				rno-mir-193-5p	Targetscan|7mer-m8|1231|1237|-0.566114662931738| Microtar|Offset 1-7 8mer|1236|1241|-0.560856061979679| Microtar|7mer-m8|1235|1240|-0.547188168344064|
				rno-mir-193-5p	Microtar|7mer-m8|164|169|-0.562719830084265|
				rno-mir-193-5p	Microtar|7mer-m8|189|194|-0.561477307366841|
				rno-mir-193-5p	Microtar|Offset 1-7 7mer-m8|19|24|-0.561772413699426|
				rno-mir-193-5p	Microtar|7mer-m8|554|559|-0.556351893171692|
				rno-mir-193-5p	Microtar|7mer-m8|651|656|-0.563962384744789|
				rno-mir-351-3p	Microtar|Offset 1-7 7mer-m8|1054|1059|-0.567095459856442| Microtar|7mer-m8|1053|1058|-0.549308918690968| Miranda|7mer-m8|1039|1059|1.81171375559049|
				rno-mir-351-3p	Microtar|Offset 1-7 7mer-m8|1271|1276|-0.563943825803485|
				rno-mir-31a-5p	Microtar|7mer-m8|460|465|-0.567037626873258|
				rno-mir-31a-5p	Microtar|7mer-m8|483|488|-0.562688781390724|
Sec14l5	-1.19	0.0119		rno-mir-31a-3p	Microtar|7mer-m8|125|130|-0.557869206409879|
				rno-mir-193-5p	Rnahybrid|Offset 1-7 7mer-m8|82|89|-0.562328702792026| Microtar|7mer-m8|84|89|-0.559598446147339|
				rno-mir-193-5p	Microtar|7mer-m8|9|14|-0.562006636482745|
Slamf9	-1.18	0.0229		rno-mir-193-5p	Microtar|7mer-m8|11|16|-0.566466164807992|
				rno-mir-541-5p	Microtar|7mer-m8|136|141|-0.555595752071751|
Slc14a1	-1.73	0.0402		rno-mir-541-5p	Miranda|N/A|410|440|1.6839413541895|
				rno-mir-541-5p	Miranda|6mer|2189|2213|1.66796980401438|
				rno-mir-351-3p	Miranda|7mer-m8|132|152|1.77977065524025|
Slc26a3	-1.4	0.0012		rno-mir-541-5p	Microtar|7mer-m8|268|273|-0.555979851881913|
				rno-mir-31a-3p	Microtar|7mer-m8|146|151|-0.564693706055757|
				rno-mir-193-5p	Microtar|7mer-m8|19|24|-0.55492168876816|
				rno-mir-351-3p	Microtar|Offset 1-7 7mer-m8|328|333|-0.563589896251604|
Slc2a4	-1.28	0.0207		rno-mir-351-3p	Miranda|7mer-m8|427|448|1.76379910506512|
				rno-mir-31a-5p	Miranda|8mer|393|415|1.84365685594074|
Slc30a1	-1.19	0.0435		rno-mir-31a-5p	Microtar|7mer-m8|128|133|-0.567080111196724|
				rno-mir-125b-1-3p	Microtar|7mer-m8|887|892|-0.555168576990767| Microtar|Offset 1-7 7mer-m8|888|893|-0.566451486953381|
				rno-mir-184	Microtar|Offset 1-7 7mer-m8|101|106|-0.564517284312523|
				rno-mir-184	Microtar|7mer-m8|251|256|-0.56788601964701|
				rno-mir-184	Microtar|7mer-m8|548|553|-0.56690279504668|
				rno-mir-541-5p	Microtar|7mer-m8|295|300|-0.558610717569859|
				rno-mir-541-5p	Microtar|7mer-m8|349|354|-0.564705445145136|
Slc4a3	-1.13	0.0402		rno-mir-193-5p	Rnahybrid|Offset 1-7 8mer|47|54|-0.562915785033363|
				rno-mir-193-5p	Miranda|6mer|8|29|1.74782755489|
Slc51a	-1.19	0.0102		rno-mir-125b-1-3p	Microtar|Offset 1-7 7mer-m8|159|164|-0.560549184614614|
				rno-mir-541-5p	Microtar|7mer-m8|170|175|-0.560660011201279|
				rno-mir-184	Rnahybrid|Offset 1-7 7mer-m8|57|65|-0.562229775010241|
Slc7a12	-1.27	0.0313		rno-mir-541-5p	Microtar|Offset 1-7 7mer-m8|246|251|-0.562405302346666| Microtar|7mer-m8|245|250|-0.562041310718175|
Slitrk2	-1.14	0.0477		rno-mir-184	Pita|8mer|83|89|-0.552075670327804|
Snx11	-1.16	0.0367		rno-mir-351-3p	Miranda|N/A|400|420|1.71588445453975|
				rno-mir-541-5p	Targetscan|7mer-1A|1114|1120|-0.566567456379203|
Sord	-1.13	0.0182		rno-mir-193-5p	Miranda|N/A|544|565|1.82768530576562|
				rno-mir-184	Miranda|N/A|442|465|1.71588445453975|
Sp110	-1.18	0.0471		rno-mir-184	Microtar|Offset 1-7 8mer|150|155|-0.566539681853448| Microtar|7mer-m8|149|154|-0.555609998694507|
				rno-mir-541-5p	Microtar|7mer-m8|67|72|-0.56340614356684|
				rno-mir-125b-1-3p	Microtar|7mer-m8|161|166|-0.549202931484005|
Spdl1	-1.19	0.0451		rno-mir-193-5p	Microtar|7mer-m8|83|88|-0.547624734696551| Microtar|Offset 1-7 8mer|84|89|-0.566962848075338|
				rno-mir-541-5p	Microtar|Offset 1-7 7mer-m8|148|153|-0.563557761492652| Microtar|7mer-m8|147|152|-0.55767871373094|
Spetex-2F	-1.24	0.0372		rno-mir-541-5p	Miranda|Offset 3-8 6mer|69|96|1.85962840611586|
Sprr3	-1.17	0.0445		rno-mir-184	Microtar|7mer-m8|59|64|-0.54597204659908|
				rno-mir-411-5p	Microtar|7mer-m8|62|67|-0.557752182861746|
				rno-mir-31a-5p	Microtar|7mer-m8|105|110|-0.544165887875976|
				rno-mir-541-5p	Microtar|7mer-m8|114|119|-0.555011496794795|
				rno-mir-541-5p	Microtar|Offset 1-7 7mer-m8|53|58|-0.563899488780199| Microtar|7mer-m8|52|57|-0.557579131115598|
Sra1	-1.21	0.008		rno-mir-193-5p	Miranda|N/A|102|125|1.69991290436463|
Srsf3	-1.16	0.0331		rno-mir-541-5p	Miranda|N/A|1045|1068|1.6839413541895|
Supt16h	-1.18	0.0112		rno-mir-351-3p	Miranda|8mer|902|921|1.73185600471488|
				rno-mir-184	Microtar|7mer-m8|1102|1107|-0.562124027376532|
				rno-mir-184	Microtar|7mer-m8|1237|1242|-0.561483248783506| Microtar|7mer-m8|1232|1237|-0.566015495576701| Microtar|7mer-m8|1227|1232|-0.563046096911242|
				rno-mir-184	Miranda|7mer-m8|524|549|1.82768530576562| Microtar|7mer-m8|543|548|-0.565718552515845|
				rno-mir-541-5p	Microtar|7mer-m8|1220|1225|-0.562814605263004| Microtar|Offset 1-7 7mer-m8|1221|1226|-0.563879652114882|
				rno-mir-541-5p	Microtar|Offset 1-7 7mer-m8|1240|1245|-0.567753950898612|
				rno-mir-31a-5p	Microtar|7mer-m8|1236|1241|-0.559779755184927| Microtar|7mer-m8|1231|1236|-0.561795843963533| Microtar|7mer-m8|1226|1231|-0.564140116155137|
				rno-mir-31a-5p	Microtar|7mer-m8|95|100|-0.56509342604199| Miranda|N/A|80|101|1.66796980401438|
				rno-mir-31a-5p	Miranda|7mer-m8|654|675|2.05128700821735|
				rno-mir-31a-5p	Miranda|7mer-m8|1034|1054|1.6839413541895|
				rno-mir-193-5p	Microtar|7mer-m8|1171|1176|-0.561561429521613|
				rno-mir-193-5p	Microtar|7mer-m8|1218|1223|-0.565859245901337|
Svs5	-1.27	0.017		rno-mir-125b-1-3p	Microtar|7mer-m8|126|131|-0.55023937328952| Microtar|Offset 1-7 7mer-m8|127|132|-0.560924084811875|
				rno-mir-193-5p	Microtar|7mer-m8|102|107|-0.559237025938427|
				rno-mir-193-5p	Microtar|7mer-m8|167|172|-0.56111152692473|
				rno-mir-193-5p	Microtar|Offset 1-7 8mer|186|191|-0.557175066867718| Microtar|7mer-m8|185|190|-0.550801731571186|
				rno-mir-193-5p	Microtar|Offset 1-7 7mer-m8|22|27|-0.567297420108407| Microtar|7mer-m8|21|26|-0.55586290819153|
Tcf15	-1.18	0.0329		rno-mir-193-5p	Microtar|Offset 1-7 8mer|148|153|-0.563394883623966| Microtar|7mer-m8|147|152|-0.555879582489913|
				rno-mir-193-5p	Microtar|7mer-m8|48|53|-0.563788534421133|
				rno-mir-193-5p	Microtar|7mer-m8|6|11|-0.56718831844916|
				rno-mir-125b-1-3p	Microtar|7mer-m8|135|140|-0.552121923937111|
Tdh	-1.23	0.0182		rno-mir-193-5p	Microtar|7mer-m8|238|243|-0.562773781980756|
				rno-mir-193-5p	Microtar|Offset 1-7 7mer-m8|313|318|-0.567510943762698| Microtar|7mer-m8|312|317|-0.558751650528605|
				rno-mir-193-5p	Microtar|7mer-m8|93|98|-0.5672785417361|
				rno-mir-351-3p	Miranda|7mer-m8|235|255|1.76379910506512| Microtar|7mer-m8|249|254|-0.5609492080603|
				rno-mir-541-5p	Microtar|7mer-m8|95|100|-0.556891284364206|
Tdrd7	-1.18	0.0328		rno-mir-184	Microtar|7mer-m8|134|139|-0.560452333134352|
				rno-mir-31a-5p	Microtar|7mer-m8|161|166|-0.562686130113395|
				rno-mir-351-3p	Microtar|Offset 1-7 7mer-m8|16|21|-0.567560599312192|
				rno-mir-193-5p	Microtar|7mer-m8|11|16|-0.543736157346964|
Thpo	-1.31	0.041		rno-mir-193-5p	Microtar|7mer-m8|124|129|-0.566751496551871|
				rno-mir-193-5p	Microtar|7mer-m8|41|46|-0.55731114447521|
				rno-mir-184	Microtar|Offset 1-7 7mer-m8|87|92|-0.564160016706656|
				rno-mir-541-5p	Microtar|Offset 1-7 7mer-m8|219|224|-0.554731834951228| Microtar|7mer-m8|218|223|-0.557650284371628|
Tiam2	-1.21	0.0436		rno-mir-193-5p	Microtar|7mer-m8|119|124|-0.529114634393493| Microtar|Offset 1-7 8mer|120|125|-0.548781601990386|
				rno-mir-31a-3p	Rnahybrid|Offset 1-7 7mer-m8|12|20|-0.561429360773215| Microtar|7mer-m8|15|20|-0.545495950659909| Microtar|7mer-m8|10|15|-0.555274819742532|
				rno-mir-125b-1-3p	Microtar|Offset 1-7 7mer-m8|111|116|-0.556608252523553|
				rno-mir-125b-1-3p	Microtar|Offset 1-7 7mer-m8|5|10|-0.561826030193364| Microtar|7mer-m8|4|9|-0.548179554406534|
Tmem138	-1.24	0.0367		rno-mir-31a-5p	Targetscan|7mer-1A|270|276|-0.56621608227535|
				rno-mir-31a-3p	Targetscan|7mer-1A|270|276|-0.566047582421002|
Tmem184a	-1.23	0.0422		rno-mir-193-5p	Miranda|7mer-m8|377|403|1.84365685594074|
Tmx4	-1.21	0.0132		rno-mir-541-5p	Targetscan|7mer-m8|2825|2831|-0.563718930405469|
				rno-mir-541-5p	Miranda|N/A|909|934|1.74782755489|
				rno-mir-125b-1-3p	Targetscan|8mer|1062|1068|-0.564562228254716|
				rno-mir-31a-5p	Miranda|N/A|767|789|1.71588445453975|
Tnf	-1.39	0.0228		rno-mir-31a-5p	Microtar|7mer-m8|670|675|-0.559417360711454|
				rno-mir-411-5p	Microtar|7mer-m8|79|84|-0.566247610115396| Miranda|7mer-m8|65|85|1.93948615699148| Targetscan|7mer-m8|78|84|-0.565691416852097|
				rno-mir-125b-1-3p	Microtar|7mer-m8|207|212|-0.562511081923476|
				rno-mir-125b-1-3p	Microtar|7mer-m8|724|729|-0.560540879408523|
				rno-mir-125b-1-3p	Microtar|Offset 1-7 7mer-m8|99|104|-0.563162385768067|
				rno-mir-184	Microtar|7mer-m8|19|24|-0.553441589241881|
				rno-mir-193-5p	Microtar|7mer-m8|246|251|-0.559156832784997|
Tppp3	-1.55	0.0047		rno-mir-31a-5p	Miranda|7mer-m8|239|259|1.89157150646611|
				rno-mir-31a-3p	Rnahybrid|Offset 1-7 7mer-m8|239|247|-0.563179603099156|
				rno-mir-193-5p	Rnahybrid|Offset 1-7 8mer|34|42|-0.560185528388677|
Tpx2	-1.99	0.0483		rno-mir-193-5p	Miranda|6mer|457|477|1.66796980401438|
				rno-mir-411-5p	Miranda|7mer-m8|236|254|1.73185600471488| Targetscan|7mer-m8|247|253|-0.564022389858797|
				rno-mir-31a-3p	Miranda|N/A|227|249|1.76379910506512|
Trim21	-1.26	0.0286		rno-mir-193-5p	Microtar|Offset 1-7 8mer|65|70|-0.557611681134855|
Tyms	-1.4	0.0345		rno-mir-184	Microtar|Offset 1-7 8mer|243|248|-0.565288981702335|
				rno-mir-184	Microtar|7mer-m8|60|65|-0.551497819642468|
				rno-mir-125b-1-3p	Microtar|Offset 1-7 7mer-m8|58|63|-0.56602451950255| Microtar|7mer-m8|57|62|-0.554256058443062|
Uba7	-1.36	0.0069		rno-mir-541-5p	Miranda|7mer-m8|483|506|2.06725855839247|
Ube2l6	-1.87	0.0042		rno-mir-193-5p	Microtar|7mer-m8|310|315|-0.563514430677027|
				rno-mir-193-5p	Microtar|7mer-m8|339|344|-0.565979016556101|
				rno-mir-193-5p	Microtar|7mer-m8|358|363|-0.560636181648418|
				rno-mir-193-5p	Microtar|Offset 1-7 8mer|377|382|-0.566702895124688|
Ubxn11	-1.18	0.0338		rno-mir-193-5p	Microtar|7mer-m8|35|40|-0.556407585967153|
Usp11	-1.23	0.0422		rno-mir-31a-5p	Microtar|7mer-m8|50|55|-0.556167405795619|
				rno-mir-31a-3p	Microtar|7mer-m8|516|521|-0.563143890712964|
				rno-mir-31a-3p	Microtar|7mer-m8|608|613|-0.553220511044357|
				rno-mir-193-5p	Microtar|Offset 1-7 8mer|105|110|-0.565349545820599|
				rno-mir-193-5p	Microtar|7mer-m8|162|167|-0.555061519689943|
				rno-mir-193-5p	Microtar|7mer-m8|370|375|-0.558328883595469|
				rno-mir-193-5p	Microtar|7mer-m8|3|8|-0.55405619046417|
				rno-mir-193-5p	Microtar|Offset 1-7 7mer-m8|506|511|-0.565550627637303| Microtar|7mer-m8|505|510|-0.56454528243998|
				rno-mir-411-5p	Microtar|7mer-m8|394|399|-0.560470157384347|
				rno-mir-411-5p	Microtar|7mer-m8|487|492|-0.561312049737179|
				rno-mir-411-5p	Miranda|7mer-m8|40|60|1.89157150646611| Microtar|7mer-m8|54|59|-0.561834031940002|
				rno-mir-184	Microtar|7mer-m8|437|442|-0.561864345942234|
				rno-mir-184	Microtar|7mer-m8|509|514|-0.561864345942234|
				rno-mir-125b-1-3p	Microtar|7mer-m8|110|115|-0.55563120891314|
				rno-mir-541-5p	Microtar|Offset 1-7 7mer-m8|398|403|-0.563748397915543|
				rno-mir-541-5p	Microtar|7mer-m8|433|438|-0.567567738595121|
Usp18	-1.52	0.0029		rno-mir-193-5p	Microtar|7mer-m8|232|237|-0.562594373557639|
				rno-mir-193-5p	Microtar|7mer-m8|260|265|-0.567519520485142|
				rno-mir-184	Microtar|7mer-m8|293|298|-0.550985100938746|
				rno-mir-541-5p	Microtar|7mer-m8|262|267|-0.561629340552958|
				rno-mir-541-5p	Microtar|Offset 1-7 7mer-m8|285|290|-0.557466387942912| Microtar|7mer-m8|284|289|-0.557986757019168|
Usp25	-1.17	0.0375		rno-mir-411-5p	Microtar|Offset 1-7 8mer|1169|1174|-0.567731910159371|
				rno-mir-184	Microtar|7mer-m8|300|305|-0.567105553876153|
				rno-mir-184	Microtar|7mer-m8|35|40|-0.555805027293696|
				rno-mir-184	Microtar|7mer-m8|698|703|-0.567262458385073|
				rno-mir-125b-1-3p	Microtar|7mer-m8|952|957|-0.560513568057723|
				rno-mir-31a-3p	Miranda|N/A|1160|1182|1.87559995629099| Microtar|7mer-m8|1176|1181|-0.55273288364596|
				rno-mir-541-5p	Microtar|Offset 1-7 7mer-m8|1151|1156|-0.566497181558432| Microtar|7mer-m8|1150|1155|-0.561847048753395|
				rno-mir-541-5p	Microtar|7mer-m8|591|596|-0.565722162086184|
Vom2r47	-1.25	0.0469		rno-mir-125b-1-3p	Microtar|7mer-m8|35|40|-0.560762404809452|
				rno-mir-193-5p	Microtar|7mer-m8|8|13|-0.561223982609513|
				rno-mir-541-5p	Microtar|Offset 1-7 7mer-m8|49|54|-0.55066624491105| Microtar|7mer-m8|48|53|-0.553233895203404|
Vrk1	-1.17	0.029		rno-mir-31a-5p	Microtar|Offset 1-7 7mer-m8|331|336|-0.560161044002258| Microtar|7mer-m8|330|335|-0.54958637646061|
				rno-mir-193-5p	Microtar|7mer-m8|220|225|-0.565860603483102|
				rno-mir-193-5p	Microtar|7mer-m8|322|327|-0.557598025459455|
				rno-mir-541-5p	Microtar|7mer-m8|324|329|-0.563576799580461| Microtar|Offset 1-7 7mer-m8|325|330|-0.567287421917997|
Wdhd1	-1.63	0.0232		rno-mir-31a-5p	Miranda|7mer-m8|391|410|1.73185600471488|
				rno-mir-31a-3p	Miranda|N/A|578|600|1.84365685594074|
Wfdc6b	-1.15	0.0473		rno-mir-411-5p	Microtar|Offset 1-7 7mer-m8|62|67|-0.566331380896064|
XAF1	-1.39	0.0032		rno-mir-351-3p	Microtar|Offset 1-7 7mer-m8|95|100|-0.549072060601871|
				rno-mir-184	Microtar|7mer-m8|101|106|-0.565237649140072|
				rno-mir-31a-5p	Microtar|7mer-m8|100|105|-0.558414411246657|
				rno-mir-541-5p	Microtar|7mer-m8|111|116|-0.55659157822517|
				rno-mir-541-5p	Microtar|7mer-m8|125|130|-0.558369179816561|
Xk	-1.44	0.0395		rno-mir-351-3p	Pita|8mer|81|87|-0.552075670327804|
				rno-mir-351-3p	Microtar|Offset 1-7 7mer-m8|1095|1100|-0.562961607410816| Microtar|7mer-m8|1094|1099|-0.553687934431782| Microtar|Offset 1-7 7mer-m8|1100|1105|-0.567149763127038|
				rno-mir-125b-1-3p	Microtar|7mer-m8|1102|1107|-0.564026175116188| Microtar|7mer-m8|1097|1102|-0.555239490673545|
				rno-mir-125b-1-3p	Microtar|7mer-m8|1220|1225|-0.564770800728453|
				rno-mir-193-5p	Microtar|7mer-m8|11|16|-0.561792266336294|
				rno-mir-193-5p	Microtar|7mer-m8|1122|1127|-0.565813311723034|
				rno-mir-541-5p	Microtar|7mer-m8|1070|1075|-0.566737361729966|
				rno-mir-541-5p	Microtar|7mer-m8|1164|1169|-0.567782268457073|
				rno-mir-541-5p	Microtar|7mer-m8|13|18|-0.559363983790769|
				rno-mir-541-5p	Microtar|Offset 1-7 7mer-m8|2038|2043|-0.562778413730307|
				rno-mir-541-5p	Microtar|7mer-m8|2058|2063|-0.561277263700897| Microtar|Offset 1-7 7mer-m8|2059|2064|-0.561571587427524|
				rno-mir-31a-5p	Microtar|7mer-m8|1132|1137|-0.566706840097581|
				rno-mir-31a-5p	Microtar|7mer-m8|750|755|-0.567421710711869|
				rno-mir-411-5p	Pita|8mer|1175|1181|-0.55664353367789|
				rno-mir-184	Pita|8mer|745|751|-0.552075670327804|
				rno-mir-184	Microtar|7mer-m8|1074|1079|-0.56448784874555|
				rno-mir-184	Microtar|7mer-m8|1133|1138|-0.561941201041677|
				rno-mir-184	Microtar|Offset 1-7 8mer|2030|2035|-0.566855774802964|
Xrcc2	-1.29	0.0074		rno-mir-541-5p	Miranda|7mer-m8|1321|1351|1.79574220541537| Targetscan|7mer-m8|1344|1350|-0.566146606032088|
				rno-mir-351-3p	Miranda|7mer-m8|2442|2462|1.69991290436463|
Zbp1	-1.41	0.0127		rno-mir-541-5p	Microtar|7mer-m8|415|420|-0.552164935321733|
Zbtb11	-1.27	0.0133		rno-mir-31a-5p	Miranda|Offset 3-8 6mer|1302|1323|1.73185600471488|
				rno-mir-351-3p	Miranda|7mer-m8|431|451|1.81171375559049|
Zc3hav1	-1.14	0.0409		rno-mir-31a-5p	Microtar|Offset 1-7 7mer-m8|280|285|-0.566440258953608|
				rno-mir-31a-5p	Microtar|7mer-m8|32|37|-0.548646690306057| Miranda|N/A|16|38|1.84365685594074|
				rno-mir-31a-5p	Microtar|7mer-m8|392|397|-0.565770715598717| Microtar|7mer-m8|387|392|-0.563594639802007| Microtar|Offset 1-7 7mer-m8|388|393|-0.566440258953608|
				rno-mir-31a-5p	Microtar|7mer-m8|567|572|-0.556848816012291|
				rno-mir-31a-5p	Microtar|Offset 1-7 7mer-m8|592|597|-0.565871144706218|
				rno-mir-125b-1-3p	Microtar|7mer-m8|589|594|-0.556832061856157|
				rno-mir-193-5p	Microtar|Offset 1-7 7mer-m8|227|232|-0.567561781206905| Microtar|7mer-m8|226|231|-0.563209645585035|
				rno-mir-193-5p	Microtar|7mer-m8|400|405|-0.566105495261937|
				rno-mir-351-3p	Microtar|Offset 1-7 7mer-m8|112|117|-0.567559401445929|
				rno-mir-351-3p	Microtar|Offset 1-7 7mer-m8|199|204|-0.561503836111682|
				rno-mir-541-5p	Microtar|7mer-m8|104|109|-0.56674231291052|
				rno-mir-541-5p	Microtar|7mer-m8|384|389|-0.565965967799608|
				rno-mir-541-5p	Microtar|7mer-m8|527|532|-0.5609445922823|
				rno-mir-541-5p	Microtar|7mer-m8|81|86|-0.564264646331853|
				rno-mir-184	Microtar|Offset 1-7 8mer|627|632|-0.557836416817369|
				rno-mir-184	Microtar|7mer-m8|91|96|-0.563209645585035|
Zic5	-1.15	0.0345		rno-mir-541-5p	Microtar|7mer-m8|31|36|-0.54668798730723|
				rno-mir-125b-1-3p	Microtar|Offset 1-7 7mer-m8|394|399|-0.567533735164798|
				rno-mir-125b-1-3p	Microtar|7mer-m8|49|54|-0.553584119355644|
				rno-mir-31a-5p	Microtar|7mer-m8|189|194|-0.560687306580528|
				rno-mir-31a-5p	Microtar|7mer-m8|216|221|-0.566335613356861|
				rno-mir-193-5p	Microtar|Offset 1-7 8mer|102|107|-0.566421172951149|
				rno-mir-193-5p	Microtar|7mer-m8|324|329|-0.563511443997144|
				rno-mir-184	Microtar|7mer-m8|190|195|-0.561371943050335|
Zmym1	-1.23	0.0197		rno-mir-351-3p	Miranda|Offset 3-8 6mer|112|130|1.69991290436463|
“a” denotes p-values calculated by an empirical Bayes approach.
“b” indicates the scores that were obtained from the different tools and were processed to allow a comparison among algorithms results (please also see the reference no. 56).
